# Supplementary material for: Exploiting host–guest chemistry to manipulate magnetic interactions in metallosupramolecular M4L6 tetrahedral cages
Source: Chem Sci. 2021 Mar 1;12(14):5134–42. doi: 10.1039/d1sc00647a (PMC8179613; doi:10.1039/d1sc00647a)
Supplement: SC-012-D1SC00647A-s002 [file SC-012-D1SC00647A-s002.cif]

# Electronic Supplementary Material (ESI) for Chemical Science.
# This journal is © The Royal Society of Chemistry 2021

####################################################################### 
# 
# This file contains crystal structure data downloaded from the 
# Cambridge Structural Database (CSD) hosted by the Cambridge 
# Crystallographic Data Centre (CCDC).
# 
# Full information about CCDC data access policies and citation 
# guidelines are available at http://www.ccdc.cam.ac.uk/access/V1 
# 
# Audit and citation data items may have been added by the CCDC. 
# Please retain this information to preserve the provenance of 
# this file and to allow appropriate attribution of the data. 
# 
#######################################################################

data_2018ncs0256a
_database_code_depnum_ccdc_archive 'CCDC 2023466'
loop_
_audit_author_name
_audit_author_address
'Wim Klooster'
;NCS
United Kingdom
;
_audit_update_record             
;
2020-08-15 deposited with the CCDC.	2021-03-01 downloaded from the CCDC.
;
_audit_creation_date             2018-03-21
_audit_creation_method           
;
Olex2 1.2
(compiled 2017.08.10 svn.r3458 for OlexSys, GUI svn.r5381)
;
_shelx_SHELXL_version_number     2014/7
_chemical_name_common            ?
_chemical_name_systematic        ?
_chemical_formula_moiety         
'Br4 Co, C120 H84 N24 Ni4, 4(C F3 O3 S), 3(C2 H3 N)'
_chemical_formula_sum            'C130 H93 Br4 Co F12 N27 Ni4 O12 S4'
_chemical_formula_weight         3194.96
_chemical_melting_point          ?
_chemical_oxdiff_formula         'C130 H93 Br4 Co F12 N27 Ni4 O12 S4'
_chemical_oxdiff_usercomment     JV718
loop_
_atom_type_symbol
_atom_type_description
_atom_type_scat_dispersion_real
_atom_type_scat_dispersion_imag
_atom_type_scat_source
C C 0.0033 0.0016 'International Tables Vol C Tables 4.2.6.8 and 6.1.1.4'
H H 0.0000 0.0000 'International Tables Vol C Tables 4.2.6.8 and 6.1.1.4'
Br Br -0.2901 2.4595 'International Tables Vol C Tables 4.2.6.8 and 6.1.1.4'
Co Co 0.3494 0.9721 'International Tables Vol C Tables 4.2.6.8 and 6.1.1.4'
F F 0.0171 0.0103 'International Tables Vol C Tables 4.2.6.8 and 6.1.1.4'
N N 0.0061 0.0033 'International Tables Vol C Tables 4.2.6.8 and 6.1.1.4'
Ni Ni 0.3393 1.1124 'International Tables Vol C Tables 4.2.6.8 and 6.1.1.4'
O O 0.0106 0.0060 'International Tables Vol C Tables 4.2.6.8 and 6.1.1.4'
S S 0.1246 0.1234 'International Tables Vol C Tables 4.2.6.8 and 6.1.1.4'

_shelx_space_group_comment       
;
The symmetry employed for this shelxl refinement is uniquely defined
by the following loop, which should always be used as a source of
symmetry information in preference to the above space-group names.
They are only intended as comments.
;
_space_group_crystal_system      monoclinic
_space_group_IT_number           14
_space_group_name_H-M_alt        'P 1 21/c 1'
_space_group_name_Hall           '-P 2ybc'
loop_
_space_group_symop_operation_xyz
'x, y, z'
'-x, y+1/2, -z+1/2'
'-x, -y, -z'
'x, -y-1/2, z-1/2'

_cell_length_a                   31.1965(6)
_cell_length_b                   18.5947(3)
_cell_length_c                   28.7563(6)
_cell_angle_alpha                90
_cell_angle_beta                 110.013(2)
_cell_angle_gamma                90
_cell_volume                     15673.9(5)
_cell_formula_units_Z            4
_cell_measurement_reflns_used    131584
_cell_measurement_temperature    100(2)
_cell_measurement_theta_max      29.8560
_cell_measurement_theta_min      1.6460
_shelx_estimated_absorpt_T_max   0.919
_shelx_estimated_absorpt_T_min   0.782
_exptl_absorpt_coefficient_mu    1.723
_exptl_absorpt_correction_T_max  1.00000
_exptl_absorpt_correction_T_min  0.87268
_exptl_absorpt_correction_type   multi-scan
_exptl_absorpt_process_details   
;
CrysAlisPro 1.171.39.34b (Rigaku Oxford Diffraction, 2017)
Empirical absorption correction using spherical harmonics,
 implemented in SCALE3 ABSPACK scaling algorithm.
;
_exptl_absorpt_special_details   ?
_exptl_crystal_colour            'light green'
_exptl_crystal_colour_modifier   light
_exptl_crystal_colour_primary    green
_exptl_crystal_density_diffrn    1.354
_exptl_crystal_density_meas      ?
_exptl_crystal_density_method    ?
_exptl_crystal_description       block
_exptl_crystal_F_000             6436
_exptl_crystal_size_max          0.15
_exptl_crystal_size_mid          0.1
_exptl_crystal_size_min          0.05
_exptl_transmission_factor_max   ?
_exptl_transmission_factor_min   ?
_diffrn_reflns_av_R_equivalents  0.0697
_diffrn_reflns_av_unetI/netI     0.0347
_diffrn_reflns_Laue_measured_fraction_full 1.000
_diffrn_reflns_Laue_measured_fraction_max 0.999
_diffrn_reflns_limit_h_max       40
_diffrn_reflns_limit_h_min       -40
_diffrn_reflns_limit_k_max       24
_diffrn_reflns_limit_k_min       -24
_diffrn_reflns_limit_l_max       37
_diffrn_reflns_limit_l_min       -37
_diffrn_reflns_number            670814
_diffrn_reflns_point_group_measured_fraction_full 1.000
_diffrn_reflns_point_group_measured_fraction_max 0.999
_diffrn_reflns_theta_full        25.242
_diffrn_reflns_theta_max         27.494
_diffrn_reflns_theta_min         1.615
_diffrn_ambient_temperature      100.00(10)
_diffrn_detector                 'CCD plate'
_diffrn_detector_area_resol_mean ?
_diffrn_measured_fraction_theta_full 1.000
_diffrn_measured_fraction_theta_max 0.999
_diffrn_measurement_details      
;
List of Runs (angles in degrees, time in seconds):

  # Type    Start    End  Width  t~exp~   \w     \q     \k     \f   Frames
#--------------------------------------------------------------------------
  1  \w    -84.00  94.00   0.50   17.00    --    5.00   7.00-130.00  356
  2  \w    -84.00  94.00   0.50   17.00    --    5.00  -7.00  52.00  356
  3  \w   -104.00  75.00   0.50   17.00    --  -14.80   7.00-130.00  358
  4  \w   -104.00  75.00   0.50   17.00    --  -14.80  -7.00  52.00  358
  5  \w   -104.00  26.00   0.50   17.00    --  -14.80 -70.00  90.00  260
  6  \w   -104.00  23.00   0.50   17.00    --  -14.80 -57.00 -60.00  254
  7  \w    -75.00  75.00   0.50   17.00    --  -14.80  38.00-120.00  300
  8  \w    -55.00  75.00   0.50   17.00    --  -14.80  70.00 -30.00  260
  9  \w   -104.00  26.00   0.50   17.00    --  -14.80 -70.00-180.00  260
 10  \w    -55.00  75.00   0.50   17.00    --  -14.80  70.00  90.00  260
 11  \w    -55.00  75.00   0.50   17.00    --  -14.80  70.00 -90.00  260
 12  \w    -55.00  75.00   0.50   17.00    --  -14.80  70.00  30.00  260
 13  \w   -104.00  26.00   0.50   17.00    --  -14.80 -70.00 -90.00  260
;
_diffrn_measurement_device       'four-circle diffractometer'
_diffrn_measurement_device_type  'XtaLAB AFC12 (RCD3): Kappa single'
_diffrn_measurement_method       '\w scans'
_diffrn_orient_matrix_type       
'CrysAlisPro convention (1999,Acta A55,543-557)'
_diffrn_orient_matrix_UB_11      -0.0017956000
_diffrn_orient_matrix_UB_12      0.0380325000
_diffrn_orient_matrix_UB_13      -0.0005188000
_diffrn_orient_matrix_UB_21      0.0014970000
_diffrn_orient_matrix_UB_22      0.0003991000
_diffrn_orient_matrix_UB_23      -0.0240641000
_diffrn_orient_matrix_UB_31      -0.0240708000
_diffrn_orient_matrix_UB_32      -0.0028137000
_diffrn_orient_matrix_UB_33      -0.0104928000
_diffrn_radiation_monochromator  mirror
_diffrn_radiation_probe          x-ray
_diffrn_radiation_type           MoK\a
_diffrn_radiation_wavelength     0.71075
_diffrn_source                   'Rotating-anode X-ray tube'
_diffrn_source_type              'Rigaku (Mo) X-ray Source'
_diffrn_special_details          ?
_reflns_Friedel_coverage         0.000
_reflns_Friedel_fraction_full    .
_reflns_Friedel_fraction_max     .
_reflns_number_gt                23303
_reflns_number_total             35971
_reflns_odcompleteness_completeness 99.96
_reflns_odcompleteness_iscentric 1
_reflns_odcompleteness_theta     27.42
_reflns_special_details          
;
 Reflections were merged by SHELXL according to the crystal
 class for the calculation of statistics and refinement.
 
 Structure factors included contributions from the .fab file.
 
 _reflns_Friedel_fraction is defined as the number of unique
 Friedel pairs measured divided by the number that would be
 possible theoretically, ignoring centric projections and
 systematic absences.
;
_reflns_threshold_expression     'I > 2\s(I)'
_computing_cell_refinement       'CrysAlisPro 1.171.39.34b (Rigaku OD, 2017)'
_computing_data_collection       'CrysAlisPro 1.171.39.34b (Rigaku OD, 2017)'
_computing_data_reduction        'CrysAlisPro 1.171.39.34b (Rigaku OD, 2017)'
_computing_molecular_graphics    'Olex2 (Dolomanov et al., 2009)'
_computing_publication_material  'Olex2 (Dolomanov et al., 2009)'
_computing_structure_refinement  'ShelXL (Sheldrick, 2015)'
_computing_structure_solution    'ShelXT (Sheldrick, 2015)'
_refine_diff_density_max         1.680
_refine_diff_density_min         -1.077
_refine_diff_density_rms         0.098
_refine_ls_extinction_coef       .
_refine_ls_extinction_method     none
_refine_ls_goodness_of_fit_ref   1.025
_refine_ls_hydrogen_treatment    constr
_refine_ls_matrix_type           full
_refine_ls_number_parameters     1750
_refine_ls_number_reflns         35971
_refine_ls_number_restraints     0
_refine_ls_R_factor_all          0.1120
_refine_ls_R_factor_gt           0.0744
_refine_ls_restrained_S_all      1.025
_refine_ls_shift/su_max          0.001
_refine_ls_shift/su_mean         0.000
_refine_ls_structure_factor_coef Fsqd
_refine_ls_weighting_details     
'w=1/[\s^2^(Fo^2^)+(0.0420P)^2^+83.5575P] where P=(Fo^2^+2Fc^2^)/3'
_refine_ls_weighting_scheme      calc
_refine_ls_wR_factor_gt          0.1485
_refine_ls_wR_factor_ref         0.1673
_refine_special_details          ?
_olex2_refinement_description    
;
1. Fixed Uiso
 At 1.2 times of:
  All C(H) groups
 At 1.5 times of:
  All C(H,H,H) groups
2.a Aromatic/amide H refined with riding coordinates:
 C1(H1), C3(H3), C4(H4), C7(H7), C8(H8), C9(H9), C10(H10), C11(H11), C13(H13),
 C14(H14), C17(H17), C18(H18), C19(H19), C20(H20), C21(H21), C22(H22), C23(H23),
  C24(H24), C27(H27), C28(H28), C30(H30), C31(H31), C33(H33), C34(H34),
 C37(H37), C38(H38), C39(H39), C40(H40), C41(H41), C42(H42), C43(H43), C44(H44),
  C47(H47), C48(H48), C50(H50), C51(H51), C52(H52), C53(H53), C54(H54),
 C57(H57), C58(H58), C60(H60), C61(H61), C63(H63), C64(H64), C67(H67), C68(H68),
  C69(H69), C70(H70), C71(H71), C72(H72), C73(H73), C74(H74), C77(H77),
 C78(H78), C80(H80), C81(H81), C82(H82), C83(H83), C84(H84), C87(H87), C88(H88),
  C90(H90), C91(H91), C93(H93), C94(H94), C97(H97), C98(H98), C99(H99),
 C100(H100), C101(H101), C102(H102), C103(H103), C104(H104), C107(H107),
 C108(H108), C110(H110), C111(H111), C112(H112), C113(H113), C114(H114),
 C117(H117), C118(H118), C120(H120)
2.b Idealised Me refined as rotating group:
 C126(H12A,H12B,H12C), C128(H12D,H12E,H12F), C130(H13A,H13B,H13C)
;
_atom_sites_solution_hydrogens   geom
_atom_sites_solution_primary     dual
_atom_sites_solution_secondary   ?
loop_
_atom_site_label
_atom_site_type_symbol
_atom_site_fract_x
_atom_site_fract_y
_atom_site_fract_z
_atom_site_U_iso_or_equiv
_atom_site_adp_type
_atom_site_occupancy
_atom_site_site_symmetry_order
_atom_site_calc_flag
_atom_site_refinement_flags_posn
_atom_site_refinement_flags_adp
_atom_site_refinement_flags_occupancy
_atom_site_disorder_assembly
_atom_site_disorder_group
Br1 Br 0.30517(2) 0.54962(3) 0.48176(2) 0.03063(11) Uani 1 1 d . . . . .
Br2 Br 0.28697(2) 0.39165(3) 0.56557(2) 0.03695(12) Uani 1 1 d . . . . .
Br3 Br 0.21112(2) 0.39813(3) 0.42704(2) 0.03706(12) Uani 1 1 d . . . . .
Br4 Br 0.19548(2) 0.54813(3) 0.51755(2) 0.03135(11) Uani 1 1 d . . . . .
Co1 Co 0.24974(2) 0.47145(3) 0.49806(2) 0.02920(14) Uani 1 1 d . . . . .
Ni1 Ni 0.34389(2) 0.64911(4) 0.67250(2) 0.03304(15) Uani 1 1 d . . . . .
Ni2 Ni 0.37983(2) 0.28912(4) 0.44977(3) 0.04391(18) Uani 1 1 d . . . . .
Ni3 Ni 0.11602(2) 0.28537(3) 0.53745(3) 0.04007(17) Uani 1 1 d . . . . .
Ni4 Ni 0.15807(2) 0.66451(4) 0.33130(3) 0.04073(17) Uani 1 1 d . . . . .
N1 N 0.28058(12) 0.5992(2) 0.66134(14) 0.0318(9) Uani 1 1 d . . . . .
N2 N 0.30818(14) 0.7305(3) 0.69180(16) 0.0411(11) Uani 1 1 d . . . . .
N3 N 0.32586(13) 0.6923(2) 0.60190(14) 0.0303(9) Uani 1 1 d . . . . .
N4 N 0.40154(14) 0.7096(2) 0.67817(16) 0.0385(10) Uani 1 1 d . . . . .
N5 N 0.36970(13) 0.6026(3) 0.74163(15) 0.0414(11) Uani 1 1 d . . . . .
N6 N 0.37430(12) 0.5571(2) 0.65716(14) 0.0305(9) Uani 1 1 d . . . . .
N7 N 0.40046(13) 0.3809(2) 0.49243(15) 0.0311(9) Uani 1 1 d . . . . .
N8 N 0.42268(14) 0.3352(2) 0.41714(18) 0.0418(11) Uani 1 1 d . . . . .
N9 N 0.3537(2) 0.2049(3) 0.4012(3) 0.0675(18) Uani 1 1 d . . . . .
N10 N 0.32527(14) 0.3385(2) 0.39576(18) 0.0418(11) Uani 1 1 d . . . . .
N11 N 0.42885(16) 0.2301(2) 0.5028(2) 0.0529(14) Uani 1 1 d . . . . .
N12 N 0.34223(15) 0.2477(2) 0.4904(2) 0.0457(12) Uani 1 1 d . . . . .
N13 N 0.15300(14) 0.2466(2) 0.49523(19) 0.0424(11) Uani 1 1 d . . . . .
N14 N 0.06621(15) 0.2319(2) 0.4814(2) 0.0490(12) Uani 1 1 d . . . . .
N15 N 0.13910(17) 0.1966(3) 0.5823(2) 0.0535(13) Uani 1 1 d . . . . .
N16 N 0.17142(14) 0.3288(2) 0.59430(17) 0.0394(10) Uani 1 1 d . . . . .
N17 N 0.07449(14) 0.3288(2) 0.57263(18) 0.0400(10) Uani 1 1 d . . . . .
N18 N 0.09723(13) 0.3815(2) 0.49892(16) 0.0333(9) Uani 1 1 d . . . . .
N19 N 0.12729(13) 0.5709(2) 0.34319(15) 0.0359(10) Uani 1 1 d . . . . .
N20 N 0.13252(15) 0.6239(3) 0.26074(17) 0.0488(12) Uani 1 1 d . . . . .
N21 N 0.19459(15) 0.7487(3) 0.31515(18) 0.0513(13) Uani 1 1 d . . . . .
N22 N 0.22069(14) 0.6154(2) 0.34020(15) 0.0366(10) Uani 1 1 d . . . . .
N23 N 0.10072(14) 0.7239(3) 0.32826(17) 0.0438(12) Uani 1 1 d . . . . .
N24 N 0.17616(13) 0.7013(2) 0.40326(15) 0.0329(9) Uani 1 1 d . . . . .
C1 C 0.27058(16) 0.5306(3) 0.65182(16) 0.0304(10) Uani 1 1 d . . . . .
H1 H 0.2935 0.4994 0.6487 0.037 Uiso 1 1 calc R . . . .
C2 C 0.22760(16) 0.5017(3) 0.64613(18) 0.0347(11) Uani 1 1 d . . . . .
C3 C 0.19428(18) 0.5489(3) 0.6482(2) 0.0397(12) Uani 1 1 d . . . . .
H3 H 0.1642 0.5319 0.6428 0.048 Uiso 1 1 calc R . . . .
C4 C 0.20433(17) 0.6198(3) 0.65802(19) 0.0388(12) Uani 1 1 d . . . . .
H4 H 0.1814 0.6524 0.6595 0.047 Uiso 1 1 calc R . . . .
C5 C 0.24842(17) 0.6443(3) 0.66583(18) 0.0351(11) Uani 1 1 d . . . . .
C6 C 0.26317(17) 0.7178(3) 0.68123(19) 0.0379(12) Uani 1 1 d . . . . .
C7 C 0.2340(2) 0.7714(3) 0.6860(2) 0.0544(16) Uani 1 1 d . . . . .
H7 H 0.2022 0.7627 0.6766 0.065 Uiso 1 1 calc R . . . .
C8 C 0.2519(2) 0.8376(4) 0.7045(3) 0.0651(19) Uani 1 1 d . . . . .
H8 H 0.2326 0.8748 0.7084 0.078 Uiso 1 1 calc R . . . .
C9 C 0.2984(2) 0.8489(4) 0.7172(3) 0.066(2) Uani 1 1 d . . . . .
H9 H 0.3116 0.8936 0.7309 0.079 Uiso 1 1 calc R . . . .
C10 C 0.3249(2) 0.7945(4) 0.7098(2) 0.0528(16) Uani 1 1 d . . . . .
H10 H 0.3566 0.8029 0.7178 0.063 Uiso 1 1 calc R . . . .
C11 C 0.28520(16) 0.6899(3) 0.56681(17) 0.0296(10) Uani 1 1 d . . . . .
H11 H 0.2617 0.6639 0.5734 0.036 Uiso 1 1 calc R . . . .
C12 C 0.27486(15) 0.7225(3) 0.52137(17) 0.0299(10) Uani 1 1 d . . . . .
C13 C 0.31012(18) 0.7569(3) 0.5113(2) 0.0405(12) Uani 1 1 d . . . . .
H13 H 0.3050 0.7779 0.4797 0.049 Uiso 1 1 calc R . . . .
C14 C 0.35260(17) 0.7604(3) 0.5473(2) 0.0404(12) Uani 1 1 d . . . . .
H14 H 0.3770 0.7840 0.5408 0.049 Uiso 1 1 calc R . . . .
C15 C 0.35941(16) 0.7294(3) 0.59273(19) 0.0348(11) Uani 1 1 d . . . . .
C16 C 0.40232(16) 0.7366(3) 0.6356(2) 0.0379(12) Uani 1 1 d . . . . .
C17 C 0.44075(18) 0.7718(3) 0.6323(2) 0.0433(13) Uani 1 1 d . . . . .
H17 H 0.4410 0.7901 0.6015 0.052 Uiso 1 1 calc R . . . .
C18 C 0.47844(18) 0.7796(3) 0.6747(2) 0.0481(15) Uani 1 1 d . . . . .
H18 H 0.5050 0.8032 0.6734 0.058 Uiso 1 1 calc R . . . .
C19 C 0.47725(19) 0.7535(3) 0.7181(2) 0.0497(15) Uani 1 1 d . . . . .
H19 H 0.5027 0.7591 0.7477 0.060 Uiso 1 1 calc R . . . .
C20 C 0.43816(17) 0.7184(3) 0.7188(2) 0.0427(13) Uani 1 1 d . . . . .
H20 H 0.4374 0.7000 0.7493 0.051 Uiso 1 1 calc R . . . .
C21 C 0.36982(18) 0.6326(4) 0.7842(2) 0.0507(15) Uani 1 1 d . . . . .
H21 H 0.3588 0.6803 0.7839 0.061 Uiso 1 1 calc R . . . .
C22 C 0.3857(2) 0.5954(4) 0.8286(2) 0.0590(18) Uani 1 1 d . . . . .
H22 H 0.3864 0.6180 0.8585 0.071 Uiso 1 1 calc R . . . .
C23 C 0.4002(2) 0.5260(5) 0.8292(2) 0.066(2) Uani 1 1 d . . . . .
H23 H 0.4107 0.4999 0.8593 0.079 Uiso 1 1 calc R . . . .
C24 C 0.3997(2) 0.4941(4) 0.7856(2) 0.0587(17) Uani 1 1 d . . . . .
H24 H 0.4092 0.4456 0.7853 0.070 Uiso 1 1 calc R . . . .
C25 C 0.38476(17) 0.5342(3) 0.7421(2) 0.0426(13) Uani 1 1 d . . . . .
C26 C 0.38671(16) 0.5083(3) 0.69397(18) 0.0356(12) Uani 1 1 d . . . . .
C27 C 0.40133(18) 0.4407(3) 0.6872(2) 0.0441(13) Uani 1 1 d . . . . .
H27 H 0.4082 0.4062 0.7131 0.053 Uiso 1 1 calc R . . . .
C28 C 0.40580(17) 0.4238(3) 0.6429(2) 0.0410(13) Uani 1 1 d . . . . .
H28 H 0.4150 0.3768 0.6374 0.049 Uiso 1 1 calc R . . . .
C29 C 0.39692(15) 0.4749(3) 0.60586(18) 0.0317(11) Uani 1 1 d . . . . .
C30 C 0.37985(15) 0.5404(3) 0.61435(16) 0.0275(10) Uani 1 1 d . . . . .
H30 H 0.3717 0.5751 0.5886 0.033 Uiso 1 1 calc R . . . .
C31 C 0.39151(15) 0.3968(3) 0.53279(19) 0.0318(11) Uani 1 1 d . . . . .
H31 H 0.3747 0.3631 0.5445 0.038 Uiso 1 1 calc R . . . .
C32 C 0.40539(15) 0.4605(3) 0.55929(18) 0.0308(11) Uani 1 1 d . . . . .
C33 C 0.42850(15) 0.5097(3) 0.54059(19) 0.0326(11) Uani 1 1 d . . . . .
H33 H 0.4379 0.5545 0.5568 0.039 Uiso 1 1 calc R . . . .
C34 C 0.43792(16) 0.4932(3) 0.49795(19) 0.0338(11) Uani 1 1 d . . . . .
H34 H 0.4534 0.5268 0.4844 0.041 Uiso 1 1 calc R . . . .
C35 C 0.42456(15) 0.4275(3) 0.47560(18) 0.0307(10) Uani 1 1 d . . . . .
C36 C 0.43518(16) 0.4037(3) 0.43159(19) 0.0345(11) Uani 1 1 d . . . . .
C37 C 0.45587(17) 0.4462(3) 0.4065(2) 0.0406(12) Uani 1 1 d . . . . .
H37 H 0.4639 0.4944 0.4167 0.049 Uiso 1 1 calc R . . . .
C38 C 0.4650(2) 0.4182(3) 0.3662(2) 0.0512(15) Uani 1 1 d . . . . .
H38 H 0.4797 0.4467 0.3486 0.061 Uiso 1 1 calc R . . . .
C39 C 0.4527(2) 0.3493(4) 0.3523(2) 0.0543(16) Uani 1 1 d . . . . .
H39 H 0.4587 0.3290 0.3248 0.065 Uiso 1 1 calc R . . . .
C40 C 0.43159(19) 0.3093(3) 0.3782(2) 0.0485(15) Uani 1 1 d . . . . .
H40 H 0.4230 0.2612 0.3680 0.058 Uiso 1 1 calc R . . . .
C41 C 0.3677(3) 0.1360(4) 0.4092(4) 0.087(3) Uani 1 1 d . . . . .
H41 H 0.3959 0.1258 0.4346 0.105 Uiso 1 1 calc R . . . .
C42 C 0.3427(4) 0.0802(5) 0.3820(6) 0.127(5) Uani 1 1 d . . . . .
H42 H 0.3538 0.0324 0.3884 0.152 Uiso 1 1 calc R . . . .
C43 C 0.3031(5) 0.0931(6) 0.3469(6) 0.140(6) Uani 1 1 d . . . . .
H43 H 0.2850 0.0544 0.3290 0.168 Uiso 1 1 calc R . . . .
C44 C 0.2882(3) 0.1639(5) 0.3364(4) 0.102(3) Uani 1 1 d . . . . .
H44 H 0.2607 0.1742 0.3100 0.123 Uiso 1 1 calc R . . . .
C45 C 0.3139(2) 0.2188(4) 0.3650(3) 0.070(2) Uani 1 1 d . . . . .
C46 C 0.2997(2) 0.2948(3) 0.3593(3) 0.0562(17) Uani 1 1 d . . . . .
C47 C 0.2628(2) 0.3211(4) 0.3206(3) 0.0632(19) Uani 1 1 d . . . . .
H47 H 0.2446 0.2895 0.2957 0.076 Uiso 1 1 calc R . . . .
C48 C 0.2530(2) 0.3928(4) 0.3185(2) 0.0547(16) Uani 1 1 d . . . . .
H48 H 0.2275 0.4110 0.2924 0.066 Uiso 1 1 calc R . . . .
C49 C 0.27972(16) 0.4387(3) 0.35379(19) 0.0406(13) Uani 1 1 d . . . . .
C50 C 0.31518(16) 0.4083(3) 0.39235(18) 0.0346(11) Uani 1 1 d . . . . .
H50 H 0.3333 0.4393 0.4178 0.042 Uiso 1 1 calc R . . . .
C51 C 0.4727(2) 0.2233(3) 0.5064(3) 0.065(2) Uani 1 1 d . . . . .
H51 H 0.4822 0.2434 0.4812 0.078 Uiso 1 1 calc R . . . .
C52 C 0.5040(2) 0.1889(4) 0.5446(3) 0.080(3) Uani 1 1 d . . . . .
H52 H 0.5347 0.1845 0.5458 0.097 Uiso 1 1 calc R . . . .
C53 C 0.4908(2) 0.1607(4) 0.5810(4) 0.093(3) Uani 1 1 d . . . . .
H53 H 0.5124 0.1376 0.6086 0.111 Uiso 1 1 calc R . . . .
C54 C 0.4449(2) 0.1663(4) 0.5773(3) 0.081(2) Uani 1 1 d . . . . .
H54 H 0.4347 0.1465 0.6021 0.097 Uiso 1 1 calc R . . . .
C55 C 0.4151(2) 0.2008(3) 0.5373(3) 0.0574(18) Uani 1 1 d . . . . .
C56 C 0.36535(19) 0.2075(3) 0.5286(3) 0.0511(16) Uani 1 1 d . . . . .
C57 C 0.3441(2) 0.1723(4) 0.5565(3) 0.071(2) Uani 1 1 d . . . . .
H57 H 0.3613 0.1455 0.5849 0.086 Uiso 1 1 calc R . . . .
C58 C 0.2966(2) 0.1765(4) 0.5420(3) 0.070(2) Uani 1 1 d . . . . .
H58 H 0.2812 0.1530 0.5611 0.084 Uiso 1 1 calc R . . . .
C59 C 0.2724(2) 0.2139(3) 0.5010(3) 0.0509(15) Uani 1 1 d . . . . .
C60 C 0.29692(18) 0.2503(3) 0.4763(2) 0.0442(14) Uani 1 1 d . . . . .
H60 H 0.2807 0.2782 0.4481 0.053 Uiso 1 1 calc R . . . .
C61 C 0.19828(18) 0.2482(3) 0.5093(2) 0.0413(13) Uani 1 1 d . . . . .
H61 H 0.2151 0.2728 0.5388 0.050 Uiso 1 1 calc R . . . .
C62 C 0.22162(19) 0.2148(3) 0.4819(3) 0.0513(16) Uani 1 1 d . . . . .
C63 C 0.1969(2) 0.1821(4) 0.4385(3) 0.073(2) Uani 1 1 d . . . . .
H63 H 0.2119 0.1611 0.4180 0.088 Uiso 1 1 calc R . . . .
C64 C 0.1500(2) 0.1798(4) 0.4245(3) 0.075(2) Uani 1 1 d . . . . .
H64 H 0.1324 0.1564 0.3947 0.090 Uiso 1 1 calc R . . . .
C65 C 0.1288(2) 0.2116(3) 0.4541(3) 0.0532(16) Uani 1 1 d . . . . .
C66 C 0.0787(2) 0.2066(3) 0.4441(3) 0.0599(18) Uani 1 1 d . . . . .
C67 C 0.0484(3) 0.1774(5) 0.4022(4) 0.092(3) Uani 1 1 d . . . . .
H67 H 0.0581 0.1617 0.3760 0.110 Uiso 1 1 calc R . . . .
C68 C 0.0031(3) 0.1713(5) 0.3988(4) 0.103(3) Uani 1 1 d . . . . .
H68 H -0.0186 0.1504 0.3702 0.123 Uiso 1 1 calc R . . . .
C69 C -0.0101(2) 0.1951(4) 0.4364(3) 0.077(2) Uani 1 1 d . . . . .
H69 H -0.0409 0.1906 0.4346 0.093 Uiso 1 1 calc R . . . .
C70 C 0.0218(2) 0.2260(3) 0.4771(3) 0.0580(17) Uani 1 1 d . . . . .
H70 H 0.0123 0.2437 0.5030 0.070 Uiso 1 1 calc R . . . .
C71 C 0.1229(2) 0.1300(3) 0.5704(3) 0.065(2) Uani 1 1 d . . . . .
H71 H 0.0950 0.1240 0.5437 0.078 Uiso 1 1 calc R . . . .
C72 C 0.1445(3) 0.0706(4) 0.5949(3) 0.074(2) Uani 1 1 d . . . . .
H72 H 0.1329 0.0238 0.5844 0.089 Uiso 1 1 calc R . . . .
C73 C 0.1834(3) 0.0798(4) 0.6349(3) 0.082(2) Uani 1 1 d . . . . .
H73 H 0.1979 0.0391 0.6537 0.098 Uiso 1 1 calc R . . . .
C74 C 0.2023(3) 0.1487(4) 0.6487(3) 0.072(2) Uani 1 1 d . . . . .
H74 H 0.2299 0.1558 0.6756 0.086 Uiso 1 1 calc R . . . .
C75 C 0.1777(2) 0.2062(3) 0.6202(3) 0.0536(16) Uani 1 1 d . . . . .
C76 C 0.19480(19) 0.2814(3) 0.6291(2) 0.0474(14) Uani 1 1 d . . . . .
C77 C 0.2310(2) 0.3031(3) 0.6687(2) 0.0564(17) Uani 1 1 d . . . . .
H77 H 0.2475 0.2685 0.6924 0.068 Uiso 1 1 calc R . . . .
C78 C 0.2442(2) 0.3742(3) 0.6751(2) 0.0516(15) Uani 1 1 d . . . . .
H78 H 0.2698 0.3889 0.7024 0.062 Uiso 1 1 calc R . . . .
C79 C 0.21863(17) 0.4241(3) 0.6400(2) 0.0378(12) Uani 1 1 d . . . . .
C80 C 0.18298(16) 0.3977(3) 0.59984(19) 0.0331(11) Uani 1 1 d . . . . .
H80 H 0.1661 0.4307 0.5751 0.040 Uiso 1 1 calc R . . . .
C81 C 0.06518(19) 0.2993(3) 0.6102(2) 0.0491(14) Uani 1 1 d . . . . .
H81 H 0.0730 0.2503 0.6180 0.059 Uiso 1 1 calc R . . . .
C82 C 0.0448(2) 0.3367(3) 0.6382(2) 0.0546(16) Uani 1 1 d . . . . .
H82 H 0.0384 0.3139 0.6646 0.065 Uiso 1 1 calc R . . . .
C83 C 0.0339(2) 0.4077(4) 0.6272(2) 0.0534(15) Uani 1 1 d . . . . .
H83 H 0.0201 0.4348 0.6462 0.064 Uiso 1 1 calc R . . . .
C84 C 0.04314(18) 0.4395(3) 0.5880(2) 0.0405(12) Uani 1 1 d . . . . .
H84 H 0.0358 0.4885 0.5799 0.049 Uiso 1 1 calc R . . . .
C85 C 0.06311(16) 0.3986(3) 0.56130(19) 0.0355(11) Uani 1 1 d . . . . .
C86 C 0.07407(15) 0.4268(3) 0.51840(19) 0.0314(11) Uani 1 1 d . . . . .
C87 C 0.06154(16) 0.4947(3) 0.4982(2) 0.0362(12) Uani 1 1 d . . . . .
H87 H 0.0462 0.5271 0.5128 0.043 Uiso 1 1 calc R . . . .
C88 C 0.07150(16) 0.5146(3) 0.4572(2) 0.0359(11) Uani 1 1 d . . . . .
H88 H 0.0632 0.5610 0.4432 0.043 Uiso 1 1 calc R . . . .
C89 C 0.09374(15) 0.4670(3) 0.43601(19) 0.0320(11) Uani 1 1 d . . . . .
C90 C 0.10619(15) 0.4014(3) 0.45880(18) 0.0293(10) Uani 1 1 d . . . . .
H90 H 0.1220 0.3687 0.4451 0.035 Uiso 1 1 calc R . . . .
C91 C 0.12086(15) 0.5510(3) 0.38439(19) 0.0320(11) Uani 1 1 d . . . . .
H91 H 0.1292 0.5836 0.4115 0.038 Uiso 1 1 calc R . . . .
C92 C 0.10241(15) 0.4847(3) 0.39026(18) 0.0321(11) Uani 1 1 d . . . . .
C93 C 0.09310(18) 0.4370(3) 0.3512(2) 0.0448(13) Uani 1 1 d . . . . .
H93 H 0.0824 0.3900 0.3542 0.054 Uiso 1 1 calc R . . . .
C94 C 0.0993(2) 0.4578(4) 0.3082(2) 0.0512(15) Uani 1 1 d . . . . .
H94 H 0.0929 0.4252 0.2813 0.061 Uiso 1 1 calc R . . . .
C95 C 0.11479(17) 0.5256(3) 0.3043(2) 0.0418(13) Uani 1 1 d . . . . .
C96 C 0.1189(2) 0.5562(4) 0.25787(19) 0.0521(17) Uani 1 1 d . . . . .
C97 C 0.1070(3) 0.5161(5) 0.2145(3) 0.078(2) Uani 1 1 d . . . . .
H97 H 0.0980 0.4671 0.2133 0.093 Uiso 1 1 calc R . . . .
C98 C 0.1091(3) 0.5528(6) 0.1726(3) 0.099(3) Uani 1 1 d . . . . .
H98 H 0.1015 0.5281 0.1419 0.119 Uiso 1 1 calc R . . . .
C99 C 0.1217(3) 0.6220(5) 0.1752(3) 0.079(3) Uani 1 1 d . . . . .
H99 H 0.1222 0.6468 0.1465 0.095 Uiso 1 1 calc R . . . .
C100 C 0.1338(2) 0.6564(5) 0.2202(2) 0.065(2) Uani 1 1 d . . . . .
H100 H 0.1435 0.7051 0.2223 0.078 Uiso 1 1 calc R . . . .
C101 C 0.1787(2) 0.8132(4) 0.2998(3) 0.076(2) Uani 1 1 d . . . . .
H101 H 0.1471 0.8222 0.2921 0.091 Uiso 1 1 calc R . . . .
C102 C 0.2061(2) 0.8682(5) 0.2946(3) 0.094(3) Uani 1 1 d . . . . .
H102 H 0.1934 0.9138 0.2826 0.113 Uiso 1 1 calc R . . . .
C103 C 0.2521(2) 0.8562(4) 0.3068(4) 0.091(3) Uani 1 1 d . . . . .
H103 H 0.2719 0.8938 0.3045 0.110 Uiso 1 1 calc R . . . .
C104 C 0.2689(2) 0.7888(4) 0.3225(3) 0.066(2) Uani 1 1 d . . . . .
H104 H 0.3006 0.7792 0.3311 0.080 Uiso 1 1 calc R . . . .
C105 C 0.23962(17) 0.7353(4) 0.3256(2) 0.0479(15) Uani 1 1 d . . . . .
C106 C 0.25380(16) 0.6606(3) 0.33760(17) 0.0386(13) Uani 1 1 d . . . . .
C107 C 0.29735(17) 0.6358(3) 0.34399(19) 0.0400(12) Uani 1 1 d . . . . .
H107 H 0.3207 0.6682 0.3435 0.048 Uiso 1 1 calc R . . . .
C108 C 0.30617(17) 0.5638(3) 0.35108(18) 0.0418(13) Uani 1 1 d . . . . .
H108 H 0.3360 0.5462 0.3560 0.050 Uiso 1 1 calc R . . . .
C109 C 0.27213(16) 0.5168(3) 0.35111(18) 0.0365(12) Uani 1 1 d . . . . .
C110 C 0.22981(16) 0.5464(3) 0.34601(18) 0.0402(13) Uani 1 1 d . . . . .
H110 H 0.2061 0.5149 0.3468 0.048 Uiso 1 1 calc R . . . .
C111 C 0.06412(18) 0.7348(3) 0.2880(2) 0.0514(16) Uani 1 1 d . . . . .
H111 H 0.0646 0.7186 0.2569 0.062 Uiso 1 1 calc R . . . .
C112 C 0.02537(18) 0.7690(3) 0.2903(3) 0.0555(17) Uani 1 1 d . . . . .
H112 H -0.0004 0.7761 0.2612 0.067 Uiso 1 1 calc R . . . .
C113 C 0.02497(19) 0.7919(4) 0.3347(3) 0.0572(17) Uani 1 1 d . . . . .
H113 H -0.0013 0.8154 0.3370 0.069 Uiso 1 1 calc R . . . .
C114 C 0.06230(18) 0.7814(3) 0.3765(2) 0.0518(15) Uani 1 1 d . . . . .
H114 H 0.0620 0.7966 0.4079 0.062 Uiso 1 1 calc R . . . .
C115 C 0.10048(17) 0.7479(3) 0.3720(2) 0.0388(12) Uani 1 1 d . . . . .
C116 C 0.14327(16) 0.7379(3) 0.4142(2) 0.0380(12) Uani 1 1 d . . . . .
C117 C 0.15072(18) 0.7648(3) 0.4606(2) 0.0449(14) Uani 1 1 d . . . . .
H117 H 0.1267 0.7880 0.4680 0.054 Uiso 1 1 calc R . . . .
C118 C 0.19325(18) 0.7581(3) 0.4966(2) 0.0440(13) Uani 1 1 d . . . . .
H118 H 0.1987 0.7766 0.5289 0.053 Uiso 1 1 calc R . . . .
C119 C 0.22770(16) 0.7242(3) 0.48508(18) 0.0339(11) Uani 1 1 d . . . . .
C120 C 0.21749(15) 0.6957(3) 0.43843(19) 0.0336(11) Uani 1 1 d . . . . .
H120 H 0.2408 0.6709 0.4307 0.040 Uiso 1 1 calc R . . . .
S1 S 0.58278(5) 0.35575(9) 0.67342(6) 0.0511(4) Uani 1 1 d . . . . .
F1 F 0.50280(16) 0.3013(3) 0.6594(2) 0.1109(18) Uani 1 1 d . . . . .
F2 F 0.51121(16) 0.3448(3) 0.59386(17) 0.0988(16) Uani 1 1 d . . . . .
F3 F 0.50319(12) 0.4157(2) 0.64805(16) 0.0777(12) Uani 1 1 d . . . . .
O1 O 0.58704(18) 0.3729(4) 0.72309(19) 0.0930(19) Uani 1 1 d . . . . .
O2 O 0.59913(17) 0.2873(3) 0.66500(19) 0.0733(14) Uani 1 1 d . . . . .
O3 O 0.59530(15) 0.4127(3) 0.6484(2) 0.0782(16) Uani 1 1 d . . . . .
C121 C 0.5220(2) 0.3534(4) 0.6416(3) 0.0653(19) Uani 1 1 d . . . . .
S2 S 0.36797(6) 0.27712(13) 0.75014(9) 0.0895(8) Uani 1 1 d . . . . .
F4 F 0.3195(2) 0.2141(5) 0.6648(3) 0.168(3) Uani 1 1 d . . . . .
F5 F 0.3866(3) 0.1707(4) 0.7006(3) 0.172(3) Uani 1 1 d . . . . .
F6 F 0.3820(3) 0.2674(3) 0.6646(2) 0.148(3) Uani 1 1 d . . . . .
O4 O 0.41530(19) 0.2891(5) 0.7699(3) 0.144(3) Uani 1 1 d . . . . .
O5 O 0.3461(3) 0.2285(4) 0.7714(3) 0.145(3) Uani 1 1 d . . . . .
O6 O 0.3439(2) 0.3415(3) 0.7341(2) 0.0985(19) Uani 1 1 d . . . . .
C122 C 0.3663(6) 0.2314(5) 0.6936(4) 0.136(6) Uani 1 1 d . . . . .
S3 S 0.12823(7) 0.29784(13) 0.23552(9) 0.0870(7) Uani 1 1 d . . . . .
F7 F 0.1702(3) 0.2320(6) 0.3206(4) 0.208(5) Uani 1 1 d . . . . .
F8 F 0.1047(3) 0.1927(4) 0.2819(4) 0.202(4) Uani 1 1 d . . . . .
F9 F 0.1085(3) 0.2854(4) 0.3184(3) 0.193(4) Uani 1 1 d . . . . .
O7 O 0.0834(2) 0.3142(5) 0.2125(3) 0.162(4) Uani 1 1 d . . . . .
O8 O 0.1513(3) 0.2473(4) 0.2165(3) 0.151(3) Uani 1 1 d . . . . .
O9 O 0.15433(19) 0.3589(3) 0.2553(2) 0.0965(19) Uani 1 1 d . . . . .
C123 C 0.1260(6) 0.2530(5) 0.2908(6) 0.140(6) Uani 1 1 d . . . . .
S4 S -0.08557(5) 0.37220(10) 0.32223(6) 0.0541(4) Uani 1 1 d . . . . .
F10 F -0.01211(16) 0.3572(3) 0.39904(18) 0.0991(16) Uani 1 1 d . . . . .
F11 F -0.00656(16) 0.3167(3) 0.3324(2) 0.1118(19) Uani 1 1 d . . . . .
F12 F -0.00536(12) 0.4307(3) 0.34584(18) 0.0832(13) Uani 1 1 d . . . . .
O10 O -0.09068(18) 0.3870(4) 0.27159(19) 0.099(2) Uani 1 1 d . . . . .
O11 O -0.09618(15) 0.4284(3) 0.3496(2) 0.0847(18) Uani 1 1 d . . . . .
O12 O -0.10135(17) 0.3039(3) 0.33090(19) 0.0742(14) Uani 1 1 d . . . . .
C124 C -0.0244(2) 0.3688(4) 0.3510(3) 0.067(2) Uani 1 1 d . . . . .
N25 N 0.54539(17) 0.3180(3) 0.4697(2) 0.0520(12) Uani 1 1 d . . . . .
C125 C 0.5755(2) 0.3163(3) 0.5051(2) 0.0436(13) Uani 1 1 d . . . . .
C126 C 0.6142(2) 0.3159(4) 0.5502(2) 0.0582(17) Uani 1 1 d . . . . .
H12A H 0.6382 0.3470 0.5464 0.087 Uiso 1 1 calc GR . . . .
H12B H 0.6259 0.2668 0.5576 0.087 Uiso 1 1 calc GR . . . .
H12C H 0.6050 0.3338 0.5774 0.087 Uiso 1 1 calc GR . . . .
N26 N 0.2743(3) 0.0227(4) 0.7273(3) 0.098(3) Uani 1 1 d . . . . .
C127 C 0.3116(4) 0.0398(5) 0.7475(3) 0.079(2) Uani 1 1 d . . . . .
C128 C 0.3569(3) 0.0590(6) 0.7762(4) 0.116(4) Uani 1 1 d . . . . .
H12D H 0.3725 0.0782 0.7544 0.174 Uiso 1 1 calc GR . . . .
H12E H 0.3733 0.0164 0.7934 0.174 Uiso 1 1 calc GR . . . .
H12F H 0.3564 0.0957 0.8004 0.174 Uiso 1 1 calc GR . . . .
N27 N 0.04702(19) 0.6857(3) 0.4751(2) 0.0581(14) Uani 1 1 d . . . . .
C129 C 0.0775(2) 0.6827(3) 0.5109(2) 0.0456(14) Uani 1 1 d . . . . .
C130 C 0.1167(2) 0.6778(4) 0.5561(2) 0.0586(17) Uani 1 1 d . . . . .
H13A H 0.1404 0.6484 0.5501 0.088 Uiso 1 1 calc GR . . . .
H13B H 0.1074 0.6556 0.5821 0.088 Uiso 1 1 calc GR . . . .
H13C H 0.1287 0.7261 0.5665 0.088 Uiso 1 1 calc GR . . . .

loop_
_atom_site_aniso_label
_atom_site_aniso_U_11
_atom_site_aniso_U_22
_atom_site_aniso_U_33
_atom_site_aniso_U_23
_atom_site_aniso_U_13
_atom_site_aniso_U_12
Br1 0.0232(2) 0.0361(3) 0.0342(3) 0.0023(2) 0.01194(19) -0.00093(19)
Br2 0.0277(3) 0.0367(3) 0.0501(3) 0.0110(2) 0.0181(2) 0.0043(2)
Br3 0.0263(3) 0.0376(3) 0.0501(3) -0.0086(2) 0.0168(2) -0.0030(2)
Br4 0.0238(2) 0.0341(3) 0.0383(3) -0.0003(2) 0.0136(2) 0.00148(19)
Co1 0.0208(3) 0.0308(3) 0.0379(3) 0.0009(3) 0.0125(3) 0.0009(3)
Ni1 0.0219(3) 0.0466(4) 0.0294(3) -0.0067(3) 0.0071(2) -0.0033(3)
Ni2 0.0337(4) 0.0302(4) 0.0804(5) -0.0061(3) 0.0356(4) 0.0018(3)
Ni3 0.0293(3) 0.0278(3) 0.0711(5) 0.0057(3) 0.0274(3) -0.0025(3)
Ni4 0.0214(3) 0.0612(5) 0.0379(4) 0.0207(3) 0.0080(3) 0.0050(3)
N1 0.0195(19) 0.047(3) 0.030(2) -0.0038(18) 0.0091(16) 0.0006(17)
N2 0.032(2) 0.054(3) 0.036(2) -0.014(2) 0.0085(19) -0.006(2)
N3 0.023(2) 0.034(2) 0.034(2) -0.0083(17) 0.0101(17) -0.0038(16)
N4 0.029(2) 0.045(3) 0.042(3) -0.008(2) 0.0132(19) -0.0039(19)
N5 0.022(2) 0.076(4) 0.023(2) -0.001(2) 0.0047(17) -0.006(2)
N6 0.0179(19) 0.040(2) 0.033(2) 0.0006(18) 0.0079(16) -0.0010(16)
N7 0.025(2) 0.030(2) 0.046(2) 0.0012(18) 0.0213(18) 0.0059(16)
N8 0.032(2) 0.037(2) 0.064(3) -0.004(2) 0.026(2) 0.0044(19)
N9 0.069(4) 0.036(3) 0.125(5) -0.029(3) 0.069(4) -0.010(3)
N10 0.032(2) 0.042(3) 0.058(3) -0.014(2) 0.026(2) -0.0045(19)
N11 0.039(3) 0.031(2) 0.106(4) 0.005(3) 0.046(3) 0.005(2)
N12 0.036(3) 0.025(2) 0.087(4) 0.002(2) 0.037(3) 0.0084(19)
N13 0.033(2) 0.025(2) 0.080(3) 0.000(2) 0.033(2) -0.0028(18)
N14 0.033(2) 0.033(2) 0.087(4) -0.005(2) 0.029(3) -0.011(2)
N15 0.041(3) 0.040(3) 0.090(4) 0.016(3) 0.035(3) 0.002(2)
N16 0.033(2) 0.037(2) 0.056(3) 0.016(2) 0.025(2) 0.0036(19)
N17 0.033(2) 0.033(2) 0.063(3) 0.005(2) 0.028(2) -0.0065(18)
N18 0.021(2) 0.028(2) 0.053(3) -0.0029(19) 0.0149(19) -0.0032(16)
N19 0.018(2) 0.054(3) 0.035(2) 0.005(2) 0.0072(17) 0.0021(18)
N20 0.029(2) 0.076(4) 0.044(3) 0.020(3) 0.015(2) 0.009(2)
N21 0.030(2) 0.072(4) 0.052(3) 0.028(3) 0.014(2) 0.002(2)
N22 0.028(2) 0.049(3) 0.032(2) 0.015(2) 0.0079(18) 0.0039(19)
N23 0.024(2) 0.051(3) 0.052(3) 0.029(2) 0.007(2) 0.0052(19)
N24 0.025(2) 0.034(2) 0.038(2) 0.0176(18) 0.0094(18) 0.0003(17)
C1 0.030(3) 0.040(3) 0.024(2) -0.003(2) 0.012(2) 0.001(2)
C2 0.022(2) 0.053(3) 0.030(3) 0.000(2) 0.009(2) -0.003(2)
C3 0.030(3) 0.048(3) 0.043(3) -0.002(2) 0.016(2) -0.006(2)
C4 0.026(3) 0.053(3) 0.039(3) -0.003(2) 0.015(2) 0.003(2)
C5 0.033(3) 0.046(3) 0.027(2) -0.007(2) 0.012(2) -0.003(2)
C6 0.026(3) 0.053(3) 0.034(3) -0.008(2) 0.010(2) 0.001(2)
C7 0.034(3) 0.057(4) 0.072(4) -0.024(3) 0.017(3) -0.006(3)
C8 0.048(4) 0.064(4) 0.089(5) -0.032(4) 0.031(4) 0.001(3)
C9 0.051(4) 0.065(4) 0.080(5) -0.037(4) 0.019(4) -0.009(3)
C10 0.036(3) 0.067(4) 0.054(4) -0.024(3) 0.014(3) -0.007(3)
C11 0.028(3) 0.031(2) 0.033(3) -0.001(2) 0.015(2) 0.001(2)
C12 0.026(2) 0.033(3) 0.030(2) -0.003(2) 0.009(2) 0.0012(19)
C13 0.036(3) 0.049(3) 0.040(3) 0.007(2) 0.018(2) 0.002(2)
C14 0.028(3) 0.043(3) 0.053(3) 0.000(3) 0.017(2) -0.005(2)
C15 0.025(3) 0.036(3) 0.045(3) -0.004(2) 0.014(2) 0.000(2)
C16 0.024(3) 0.039(3) 0.047(3) -0.012(2) 0.008(2) -0.005(2)
C17 0.034(3) 0.045(3) 0.053(3) -0.007(3) 0.019(3) -0.009(2)
C18 0.026(3) 0.044(3) 0.072(4) -0.018(3) 0.014(3) -0.008(2)
C19 0.035(3) 0.062(4) 0.049(3) -0.021(3) 0.009(3) -0.012(3)
C20 0.026(3) 0.056(4) 0.039(3) -0.013(3) 0.003(2) -0.003(2)
C21 0.030(3) 0.083(5) 0.038(3) -0.010(3) 0.009(2) -0.010(3)
C22 0.041(3) 0.103(6) 0.034(3) -0.008(3) 0.014(3) -0.017(4)
C23 0.060(4) 0.100(6) 0.039(4) 0.020(4) 0.021(3) -0.001(4)
C24 0.057(4) 0.083(5) 0.036(3) 0.021(3) 0.016(3) 0.001(3)
C25 0.025(3) 0.057(4) 0.046(3) 0.009(3) 0.013(2) -0.002(2)
C26 0.028(3) 0.051(3) 0.028(3) 0.012(2) 0.009(2) -0.003(2)
C27 0.034(3) 0.050(3) 0.050(3) 0.020(3) 0.016(3) 0.006(2)
C28 0.028(3) 0.050(3) 0.050(3) 0.010(3) 0.020(2) 0.006(2)
C29 0.019(2) 0.041(3) 0.036(3) 0.004(2) 0.010(2) 0.001(2)
C30 0.021(2) 0.037(3) 0.025(2) 0.000(2) 0.0079(18) -0.0001(19)
C31 0.019(2) 0.026(2) 0.049(3) 0.011(2) 0.011(2) 0.0055(18)
C32 0.020(2) 0.040(3) 0.036(3) 0.011(2) 0.013(2) 0.009(2)
C33 0.023(2) 0.032(3) 0.046(3) 0.003(2) 0.015(2) -0.0016(19)
C34 0.023(2) 0.039(3) 0.044(3) 0.008(2) 0.017(2) 0.004(2)
C35 0.020(2) 0.034(3) 0.040(3) 0.000(2) 0.012(2) 0.0045(19)
C36 0.025(2) 0.039(3) 0.043(3) 0.001(2) 0.015(2) 0.007(2)
C37 0.032(3) 0.048(3) 0.044(3) -0.001(3) 0.016(2) -0.001(2)
C38 0.055(4) 0.058(4) 0.050(4) -0.001(3) 0.029(3) -0.001(3)
C39 0.048(4) 0.067(4) 0.058(4) -0.005(3) 0.030(3) 0.006(3)
C40 0.040(3) 0.044(3) 0.069(4) -0.016(3) 0.027(3) 0.008(3)
C41 0.083(5) 0.046(4) 0.167(9) -0.030(5) 0.087(6) -0.005(4)
C42 0.129(9) 0.049(5) 0.253(16) -0.066(7) 0.132(11) -0.030(6)
C43 0.141(10) 0.084(8) 0.237(16) -0.095(9) 0.119(11) -0.058(8)
C44 0.104(7) 0.072(6) 0.151(9) -0.065(6) 0.069(7) -0.035(5)
C45 0.054(4) 0.065(5) 0.106(6) -0.043(4) 0.047(4) -0.021(4)
C46 0.049(4) 0.056(4) 0.078(5) -0.033(3) 0.041(4) -0.019(3)
C47 0.046(4) 0.084(5) 0.059(4) -0.029(4) 0.017(3) -0.024(4)
C48 0.038(3) 0.073(5) 0.053(4) -0.014(3) 0.016(3) -0.009(3)
C49 0.023(3) 0.066(4) 0.032(3) -0.014(3) 0.008(2) -0.007(2)
C50 0.029(3) 0.045(3) 0.036(3) -0.013(2) 0.018(2) -0.003(2)
C51 0.042(3) 0.041(3) 0.128(6) 0.015(4) 0.050(4) 0.018(3)
C52 0.041(4) 0.060(4) 0.155(8) 0.032(5) 0.053(5) 0.015(3)
C53 0.044(4) 0.085(6) 0.154(9) 0.055(6) 0.042(5) 0.030(4)
C54 0.050(4) 0.077(5) 0.130(7) 0.038(5) 0.051(5) 0.006(4)
C55 0.034(3) 0.040(3) 0.106(5) 0.014(3) 0.034(3) 0.011(3)
C56 0.036(3) 0.038(3) 0.092(5) 0.002(3) 0.039(3) -0.001(2)
C57 0.052(4) 0.064(4) 0.109(6) 0.026(4) 0.042(4) 0.010(3)
C58 0.051(4) 0.066(4) 0.113(6) 0.018(4) 0.055(4) -0.002(3)
C59 0.045(3) 0.029(3) 0.091(5) 0.002(3) 0.040(3) 0.002(2)
C60 0.032(3) 0.026(3) 0.082(4) 0.002(3) 0.030(3) 0.002(2)
C61 0.035(3) 0.028(3) 0.067(4) 0.003(2) 0.026(3) -0.001(2)
C62 0.036(3) 0.036(3) 0.095(5) 0.003(3) 0.039(3) 0.000(2)
C63 0.052(4) 0.070(5) 0.114(6) -0.027(5) 0.050(4) -0.013(4)
C64 0.046(4) 0.071(5) 0.120(7) -0.039(5) 0.045(4) -0.013(3)
C65 0.040(3) 0.040(3) 0.089(5) -0.015(3) 0.033(3) -0.010(3)
C66 0.040(3) 0.043(3) 0.104(6) -0.018(4) 0.034(4) -0.011(3)
C67 0.057(5) 0.099(6) 0.132(8) -0.065(6) 0.048(5) -0.029(4)
C68 0.048(4) 0.112(7) 0.156(9) -0.068(7) 0.046(5) -0.036(4)
C69 0.035(4) 0.071(5) 0.130(7) -0.032(5) 0.033(4) -0.024(3)
C70 0.037(3) 0.040(3) 0.105(5) -0.006(3) 0.036(3) -0.006(3)
C71 0.060(4) 0.035(3) 0.114(6) 0.019(4) 0.047(4) -0.002(3)
C72 0.082(5) 0.042(4) 0.104(6) 0.011(4) 0.040(5) -0.006(4)
C73 0.117(7) 0.036(4) 0.102(6) 0.024(4) 0.049(6) 0.011(4)
C74 0.082(5) 0.051(4) 0.091(6) 0.026(4) 0.042(4) 0.020(4)
C75 0.058(4) 0.037(3) 0.078(4) 0.022(3) 0.038(4) 0.009(3)
C76 0.039(3) 0.053(4) 0.057(4) 0.015(3) 0.025(3) 0.006(3)
C77 0.054(4) 0.053(4) 0.064(4) 0.025(3) 0.023(3) 0.017(3)
C78 0.039(3) 0.061(4) 0.054(4) 0.012(3) 0.015(3) 0.011(3)
C79 0.030(3) 0.045(3) 0.044(3) 0.010(2) 0.021(2) 0.001(2)
C80 0.024(2) 0.034(3) 0.045(3) 0.010(2) 0.018(2) 0.001(2)
C81 0.041(3) 0.046(3) 0.065(4) 0.008(3) 0.024(3) -0.005(3)
C82 0.064(4) 0.052(4) 0.057(4) 0.009(3) 0.032(3) -0.009(3)
C83 0.052(4) 0.061(4) 0.055(4) -0.011(3) 0.027(3) -0.003(3)
C84 0.038(3) 0.040(3) 0.046(3) -0.005(2) 0.018(2) -0.003(2)
C85 0.026(3) 0.038(3) 0.046(3) -0.004(2) 0.016(2) -0.010(2)
C86 0.020(2) 0.034(3) 0.043(3) -0.008(2) 0.015(2) -0.0099(19)
C87 0.026(3) 0.033(3) 0.057(3) -0.004(2) 0.023(2) -0.002(2)
C88 0.026(3) 0.031(3) 0.052(3) 0.000(2) 0.015(2) -0.002(2)
C89 0.019(2) 0.030(3) 0.048(3) -0.001(2) 0.013(2) -0.0038(19)
C90 0.020(2) 0.029(2) 0.044(3) -0.003(2) 0.019(2) -0.0024(18)
C91 0.015(2) 0.036(3) 0.041(3) 0.000(2) 0.004(2) -0.0005(19)
C92 0.017(2) 0.041(3) 0.040(3) 0.001(2) 0.012(2) 0.004(2)
C93 0.034(3) 0.048(3) 0.058(4) -0.007(3) 0.024(3) -0.003(2)
C94 0.043(3) 0.066(4) 0.049(3) -0.018(3) 0.021(3) 0.005(3)
C95 0.027(3) 0.057(4) 0.044(3) 0.004(3) 0.015(2) 0.008(2)
C96 0.044(3) 0.089(5) 0.025(3) 0.009(3) 0.014(2) 0.029(3)
C97 0.098(6) 0.087(6) 0.056(4) 0.005(4) 0.036(4) 0.036(5)
C98 0.140(8) 0.130(8) 0.039(4) 0.013(5) 0.047(5) 0.075(7)
C99 0.069(5) 0.118(7) 0.062(5) 0.039(5) 0.036(4) 0.053(5)
C100 0.037(3) 0.118(6) 0.042(4) 0.023(4) 0.015(3) 0.023(4)
C101 0.039(4) 0.085(5) 0.103(6) 0.065(5) 0.022(4) 0.023(3)
C102 0.052(4) 0.092(6) 0.140(8) 0.080(6) 0.036(5) 0.020(4)
C103 0.050(4) 0.085(6) 0.145(8) 0.070(6) 0.040(5) 0.013(4)
C104 0.035(3) 0.084(5) 0.084(5) 0.036(4) 0.026(3) 0.005(3)
C105 0.025(3) 0.078(4) 0.038(3) 0.024(3) 0.007(2) 0.006(3)
C106 0.023(2) 0.069(4) 0.023(2) 0.011(2) 0.007(2) -0.003(2)
C107 0.026(3) 0.058(4) 0.036(3) 0.010(3) 0.010(2) -0.001(2)
C108 0.020(2) 0.073(4) 0.031(3) -0.003(3) 0.008(2) -0.002(2)
C109 0.025(3) 0.057(3) 0.025(2) 0.001(2) 0.006(2) 0.002(2)
C110 0.017(2) 0.072(4) 0.029(3) 0.003(3) 0.005(2) -0.006(2)
C111 0.033(3) 0.064(4) 0.053(4) 0.030(3) 0.009(3) 0.008(3)
C112 0.025(3) 0.063(4) 0.069(4) 0.036(3) 0.004(3) 0.005(3)
C113 0.030(3) 0.066(4) 0.073(5) 0.025(4) 0.015(3) 0.015(3)
C114 0.025(3) 0.064(4) 0.063(4) 0.015(3) 0.011(3) 0.010(3)
C115 0.026(3) 0.047(3) 0.045(3) 0.016(3) 0.014(2) 0.000(2)
C116 0.023(2) 0.044(3) 0.049(3) 0.018(2) 0.014(2) 0.006(2)
C117 0.032(3) 0.056(4) 0.050(3) 0.012(3) 0.018(3) 0.010(3)
C118 0.039(3) 0.052(3) 0.044(3) 0.009(3) 0.018(3) 0.007(3)
C119 0.027(3) 0.040(3) 0.037(3) 0.009(2) 0.012(2) 0.001(2)
C120 0.020(2) 0.035(3) 0.045(3) 0.014(2) 0.009(2) 0.003(2)
S1 0.0304(7) 0.0710(11) 0.0528(9) 0.0166(8) 0.0155(6) 0.0141(7)
F1 0.068(3) 0.111(4) 0.163(5) 0.040(4) 0.052(3) -0.017(3)
F2 0.090(3) 0.112(4) 0.061(3) -0.007(3) -0.017(2) 0.003(3)
F3 0.0326(19) 0.098(3) 0.101(3) 0.023(3) 0.022(2) 0.020(2)
O1 0.069(3) 0.137(5) 0.061(3) 0.003(3) 0.008(3) 0.052(3)
O2 0.071(3) 0.071(3) 0.084(3) 0.025(3) 0.034(3) 0.035(3)
O3 0.044(3) 0.065(3) 0.135(5) 0.022(3) 0.043(3) 0.009(2)
C121 0.036(3) 0.078(5) 0.079(5) 0.013(4) 0.017(3) 0.004(3)
S2 0.0426(10) 0.1128(18) 0.1133(17) 0.0691(15) 0.0268(10) 0.0167(10)
F4 0.108(5) 0.226(9) 0.173(7) -0.068(6) 0.054(5) -0.009(5)
F5 0.207(8) 0.128(6) 0.262(9) 0.071(6) 0.184(7) 0.054(5)
F6 0.248(8) 0.098(4) 0.138(5) 0.029(4) 0.118(6) -0.021(5)
O4 0.046(3) 0.196(8) 0.162(7) 0.081(6) -0.001(4) 0.008(4)
O5 0.168(7) 0.115(5) 0.220(9) 0.049(6) 0.155(7) -0.003(5)
O6 0.081(4) 0.097(4) 0.117(5) 0.035(4) 0.034(4) 0.023(3)
C122 0.297(18) 0.049(5) 0.116(8) 0.020(5) 0.142(11) 0.005(8)
S3 0.0547(11) 0.1025(16) 0.1125(17) -0.0682(14) 0.0399(11) -0.0290(11)
F7 0.180(8) 0.272(12) 0.197(9) 0.085(8) 0.095(7) -0.003(8)
F8 0.262(10) 0.132(6) 0.323(11) -0.086(7) 0.242(9) -0.078(6)
F9 0.320(11) 0.126(6) 0.223(8) -0.058(5) 0.212(9) -0.001(6)
O7 0.058(4) 0.187(8) 0.202(9) -0.077(7) -0.005(5) -0.010(5)
O8 0.196(8) 0.094(5) 0.236(9) -0.056(6) 0.170(8) -0.018(5)
O9 0.075(4) 0.101(4) 0.103(4) -0.040(4) 0.018(3) -0.019(3)
C123 0.249(17) 0.051(6) 0.184(13) -0.036(7) 0.159(13) -0.023(8)
S4 0.0297(7) 0.0697(11) 0.0633(10) -0.0187(8) 0.0164(7) -0.0161(7)
F10 0.087(3) 0.102(4) 0.077(3) -0.010(3) -0.012(3) 0.001(3)
F11 0.067(3) 0.113(4) 0.163(5) -0.050(4) 0.049(3) 0.012(3)
F12 0.038(2) 0.095(3) 0.120(4) -0.033(3) 0.031(2) -0.026(2)
O10 0.074(4) 0.154(6) 0.055(3) -0.002(3) 0.004(3) -0.049(4)
O11 0.039(3) 0.076(3) 0.150(5) -0.042(3) 0.046(3) -0.010(2)
O12 0.072(3) 0.070(3) 0.086(4) -0.027(3) 0.033(3) -0.030(3)
C124 0.047(4) 0.079(5) 0.073(5) -0.026(4) 0.019(4) 0.001(4)
N25 0.046(3) 0.050(3) 0.060(3) 0.007(3) 0.017(3) -0.007(2)
C125 0.043(3) 0.047(3) 0.047(3) 0.007(3) 0.022(3) -0.005(3)
C126 0.041(3) 0.087(5) 0.048(4) 0.006(3) 0.017(3) -0.011(3)
N26 0.131(7) 0.082(5) 0.060(4) -0.006(4) 0.007(5) 0.039(5)
C127 0.112(7) 0.070(5) 0.054(5) 0.016(4) 0.027(5) 0.029(5)
C128 0.092(7) 0.109(8) 0.152(10) 0.048(7) 0.049(7) -0.003(6)
N27 0.052(3) 0.056(3) 0.067(4) -0.014(3) 0.021(3) 0.006(3)
C129 0.049(4) 0.037(3) 0.062(4) -0.004(3) 0.034(3) 0.007(3)
C130 0.044(4) 0.079(5) 0.056(4) 0.003(3) 0.022(3) 0.013(3)

_geom_special_details            
;
 All esds (except the esd in the dihedral angle between two l.s. planes)
 are estimated using the full covariance matrix.  The cell esds are taken
 into account individually in the estimation of esds in distances, angles
 and torsion angles; correlations between esds in cell parameters are only
 used when they are defined by crystal symmetry.  An approximate (isotropic)
 treatment of cell esds is used for estimating esds involving l.s. planes.
;
loop_
_geom_bond_atom_site_label_1
_geom_bond_atom_site_label_2
_geom_bond_distance
_geom_bond_site_symmetry_2
_geom_bond_publ_flag
Br1 Co1 2.4242(8) . ?
Br2 Co1 2.4034(8) . ?
Br3 Co1 2.4077(8) . ?
Br4 Co1 2.4211(8) . ?
Ni1 N1 2.105(4) . ?
Ni1 N2 2.065(5) . ?
Ni1 N3 2.074(4) . ?
Ni1 N4 2.080(4) . ?
Ni1 N5 2.062(4) . ?
Ni1 N6 2.076(4) . ?
Ni2 N7 2.071(4) . ?
Ni2 N8 2.064(4) . ?
Ni2 N9 2.071(5) . ?
Ni2 N10 2.084(5) . ?
Ni2 N11 2.068(5) . ?
Ni2 N12 2.067(5) . ?
Ni3 N13 2.069(4) . ?
Ni3 N14 2.070(5) . ?
Ni3 N15 2.066(5) . ?
Ni3 N16 2.093(5) . ?
Ni3 N17 2.062(4) . ?
Ni3 N18 2.078(4) . ?
Ni4 N19 2.072(4) . ?
Ni4 N20 2.053(5) . ?
Ni4 N21 2.079(5) . ?
Ni4 N22 2.091(4) . ?
Ni4 N23 2.078(4) . ?
Ni4 N24 2.067(4) . ?
N1 C1 1.319(6) . ?
N1 C5 1.347(6) . ?
N2 C6 1.352(6) . ?
N2 C10 1.331(7) . ?
N3 C11 1.324(6) . ?
N3 C15 1.353(6) . ?
N4 C16 1.332(7) . ?
N4 C20 1.336(6) . ?
N5 C21 1.345(7) . ?
N5 C25 1.354(7) . ?
N6 C26 1.346(6) . ?
N6 C30 1.337(6) . ?
N7 C31 1.317(6) . ?
N7 C35 1.341(6) . ?
N8 C36 1.356(7) . ?
N8 C40 1.334(7) . ?
N9 C41 1.347(9) . ?
N9 C45 1.346(10) . ?
N10 C46 1.350(7) . ?
N10 C50 1.332(7) . ?
N11 C51 1.343(7) . ?
N11 C55 1.325(8) . ?
N12 C56 1.321(8) . ?
N12 C60 1.331(7) . ?
N13 C61 1.330(6) . ?
N13 C65 1.335(8) . ?
N14 C66 1.346(8) . ?
N14 C70 1.353(7) . ?
N15 C71 1.338(8) . ?
N15 C75 1.330(8) . ?
N16 C76 1.346(7) . ?
N16 C80 1.326(6) . ?
N17 C81 1.329(7) . ?
N17 C85 1.355(7) . ?
N18 C86 1.350(6) . ?
N18 C90 1.329(6) . ?
N19 C91 1.320(6) . ?
N19 C95 1.348(7) . ?
N20 C96 1.323(8) . ?
N20 C100 1.327(7) . ?
N21 C101 1.316(8) . ?
N21 C105 1.355(7) . ?
N22 C106 1.353(6) . ?
N22 C110 1.313(7) . ?
N23 C111 1.334(7) . ?
N23 C115 1.337(7) . ?
N24 C116 1.354(6) . ?
N24 C120 1.343(6) . ?
C1 H1 0.9500 . ?
C1 C2 1.401(7) . ?
C2 C3 1.377(7) . ?
C2 C79 1.470(8) . ?
C3 H3 0.9500 . ?
C3 C4 1.363(8) . ?
C4 H4 0.9500 . ?
C4 C5 1.392(7) . ?
C5 C6 1.461(7) . ?
C6 C7 1.387(8) . ?
C7 H7 0.9500 . ?
C7 C8 1.380(9) . ?
C8 H8 0.9500 . ?
C8 C9 1.384(9) . ?
C9 H9 0.9500 . ?
C9 C10 1.369(9) . ?
C10 H10 0.9500 . ?
C11 H11 0.9500 . ?
C11 C12 1.375(6) . ?
C12 C13 1.386(7) . ?
C12 C119 1.484(6) . ?
C13 H13 0.9500 . ?
C13 C14 1.376(7) . ?
C14 H14 0.9500 . ?
C14 C15 1.377(7) . ?
C15 C16 1.483(7) . ?
C16 C17 1.397(7) . ?
C17 H17 0.9500 . ?
C17 C18 1.383(8) . ?
C18 H18 0.9500 . ?
C18 C19 1.352(8) . ?
C19 H19 0.9500 . ?
C19 C20 1.389(8) . ?
C20 H20 0.9500 . ?
C21 H21 0.9500 . ?
C21 C22 1.387(9) . ?
C22 H22 0.9500 . ?
C22 C23 1.366(10) . ?
C23 H23 0.9500 . ?
C23 C24 1.380(9) . ?
C24 H24 0.9500 . ?
C24 C25 1.393(8) . ?
C25 C26 1.486(8) . ?
C26 C27 1.374(8) . ?
C27 H27 0.9500 . ?
C27 C28 1.367(8) . ?
C28 H28 0.9500 . ?
C28 C29 1.383(7) . ?
C29 C30 1.383(7) . ?
C29 C32 1.476(7) . ?
C30 H30 0.9500 . ?
C31 H31 0.9500 . ?
C31 C32 1.394(7) . ?
C32 C33 1.384(6) . ?
C33 H33 0.9500 . ?
C33 C34 1.390(7) . ?
C34 H34 0.9500 . ?
C34 C35 1.377(7) . ?
C35 C36 1.481(7) . ?
C36 C37 1.370(7) . ?
C37 H37 0.9500 . ?
C37 C38 1.388(8) . ?
C38 H38 0.9500 . ?
C38 C39 1.357(9) . ?
C39 H39 0.9500 . ?
C39 C40 1.372(8) . ?
C40 H40 0.9500 . ?
C41 H41 0.9500 . ?
C41 C42 1.371(12) . ?
C42 H42 0.9500 . ?
C42 C43 1.322(17) . ?
C43 H43 0.9500 . ?
C43 C44 1.394(15) . ?
C44 H44 0.9500 . ?
C44 C45 1.382(10) . ?
C45 C46 1.472(10) . ?
C46 C47 1.388(10) . ?
C47 H47 0.9500 . ?
C47 C48 1.364(10) . ?
C48 H48 0.9500 . ?
C48 C49 1.369(8) . ?
C49 C50 1.390(7) . ?
C49 C109 1.468(8) . ?
C50 H50 0.9500 . ?
C51 H51 0.9500 . ?
C51 C52 1.353(10) . ?
C52 H52 0.9500 . ?
C52 C53 1.353(11) . ?
C53 H53 0.9500 . ?
C53 C54 1.405(9) . ?
C54 H54 0.9500 . ?
C54 C55 1.365(10) . ?
C55 C56 1.490(7) . ?
C56 C57 1.368(9) . ?
C57 H57 0.9500 . ?
C57 C58 1.400(9) . ?
C58 H58 0.9500 . ?
C58 C59 1.356(9) . ?
C59 C60 1.385(8) . ?
C59 C62 1.489(8) . ?
C60 H60 0.9500 . ?
C61 H61 0.9500 . ?
C61 C62 1.390(8) . ?
C62 C63 1.365(10) . ?
C63 H63 0.9500 . ?
C63 C64 1.381(9) . ?
C64 H64 0.9500 . ?
C64 C65 1.376(9) . ?
C65 C66 1.490(8) . ?
C66 C67 1.363(10) . ?
C67 H67 0.9500 . ?
C67 C68 1.389(10) . ?
C68 H68 0.9500 . ?
C68 C69 1.355(11) . ?
C69 H69 0.9500 . ?
C69 C70 1.374(10) . ?
C70 H70 0.9500 . ?
C71 H71 0.9500 . ?
C71 C72 1.359(9) . ?
C72 H72 0.9500 . ?
C72 C73 1.368(11) . ?
C73 H73 0.9500 . ?
C73 C74 1.409(11) . ?
C74 H74 0.9500 . ?
C74 C75 1.406(9) . ?
C75 C76 1.486(9) . ?
C76 C77 1.362(9) . ?
C77 H77 0.9500 . ?
C77 C78 1.378(9) . ?
C78 H78 0.9500 . ?
C78 C79 1.401(8) . ?
C79 C80 1.390(7) . ?
C80 H80 0.9500 . ?
C81 H81 0.9500 . ?
C81 C82 1.373(8) . ?
C82 H82 0.9500 . ?
C82 C83 1.372(9) . ?
C83 H83 0.9500 . ?
C83 C84 1.387(8) . ?
C84 H84 0.9500 . ?
C84 C85 1.373(7) . ?
C85 C86 1.484(7) . ?
C86 C87 1.390(7) . ?
C87 H87 0.9500 . ?
C87 C88 1.371(7) . ?
C88 H88 0.9500 . ?
C88 C89 1.386(7) . ?
C89 C90 1.377(7) . ?
C89 C92 1.468(7) . ?
C90 H90 0.9500 . ?
C91 H91 0.9500 . ?
C91 C92 1.395(7) . ?
C92 C93 1.381(7) . ?
C93 H93 0.9500 . ?
C93 C94 1.371(8) . ?
C94 H94 0.9500 . ?
C94 C95 1.369(8) . ?
C95 C96 1.495(8) . ?
C96 C97 1.390(9) . ?
C97 H97 0.9500 . ?
C97 C98 1.407(11) . ?
C98 H98 0.9500 . ?
C98 C99 1.340(13) . ?
C99 H99 0.9500 . ?
C99 C100 1.374(11) . ?
C100 H100 0.9500 . ?
C101 H101 0.9500 . ?
C101 C102 1.373(10) . ?
C102 H102 0.9500 . ?
C102 C103 1.372(9) . ?
C103 H103 0.9500 . ?
C103 C104 1.374(10) . ?
C104 H104 0.9500 . ?
C104 C105 1.373(8) . ?
C105 C106 1.464(8) . ?
C106 C107 1.386(7) . ?
C107 H107 0.9500 . ?
C107 C108 1.366(8) . ?
C108 H108 0.9500 . ?
C108 C109 1.376(7) . ?
C109 C110 1.391(7) . ?
C110 H110 0.9500 . ?
C111 H111 0.9500 . ?
C111 C112 1.387(8) . ?
C112 H112 0.9500 . ?
C112 C113 1.349(9) . ?
C113 H113 0.9500 . ?
C113 C114 1.371(8) . ?
C114 H114 0.9500 . ?
C114 C115 1.389(7) . ?
C115 C116 1.477(7) . ?
C116 C117 1.368(8) . ?
C117 H117 0.9500 . ?
C117 C118 1.382(8) . ?
C118 H118 0.9500 . ?
C118 C119 1.381(7) . ?
C119 C120 1.374(7) . ?
C120 H120 0.9500 . ?
S1 O1 1.425(5) . ?
S1 O2 1.422(5) . ?
S1 O3 1.408(5) . ?
S1 C121 1.802(7) . ?
F1 C121 1.329(8) . ?
F2 C121 1.307(8) . ?
F3 C121 1.340(8) . ?
S2 O4 1.407(6) . ?
S2 O5 1.394(6) . ?
S2 O6 1.405(6) . ?
S2 C122 1.818(10) . ?
F4 C122 1.446(17) . ?
F5 C122 1.277(12) . ?
F6 C122 1.290(10) . ?
S3 O7 1.361(7) . ?
S3 O8 1.403(6) . ?
S3 O9 1.400(6) . ?
S3 C123 1.817(13) . ?
F7 C123 1.408(17) . ?
F8 C123 1.284(12) . ?
F9 C123 1.259(11) . ?
S4 O10 1.436(5) . ?
S4 O11 1.413(5) . ?
S4 O12 1.415(5) . ?
S4 C124 1.803(7) . ?
F10 C124 1.318(9) . ?
F11 C124 1.320(8) . ?
F12 C124 1.327(9) . ?
N25 C125 1.125(7) . ?
C125 C126 1.439(8) . ?
C126 H12A 0.9800 . ?
C126 H12B 0.9800 . ?
C126 H12C 0.9800 . ?
N26 C127 1.154(11) . ?
C127 C128 1.416(13) . ?
C128 H12D 0.9800 . ?
C128 H12E 0.9800 . ?
C128 H12F 0.9800 . ?
N27 C129 1.139(8) . ?
C129 C130 1.450(9) . ?
C130 H13A 0.9800 . ?
C130 H13B 0.9800 . ?
C130 H13C 0.9800 . ?

loop_
_geom_angle_atom_site_label_1
_geom_angle_atom_site_label_2
_geom_angle_atom_site_label_3
_geom_angle
_geom_angle_site_symmetry_1
_geom_angle_site_symmetry_3
_geom_angle_publ_flag
Br2 Co1 Br1 110.29(3) . . ?
Br2 Co1 Br3 107.38(3) . . ?
Br2 Co1 Br4 111.07(3) . . ?
Br3 Co1 Br1 111.01(3) . . ?
Br3 Co1 Br4 110.07(3) . . ?
Br4 Co1 Br1 107.05(3) . . ?
N2 Ni1 N1 78.47(17) . . ?
N2 Ni1 N3 89.36(17) . . ?
N2 Ni1 N4 96.52(17) . . ?
N2 Ni1 N6 171.60(17) . . ?
N3 Ni1 N1 95.48(15) . . ?
N3 Ni1 N4 78.74(16) . . ?
N3 Ni1 N6 95.84(15) . . ?
N4 Ni1 N1 172.48(17) . . ?
N5 Ni1 N1 89.91(16) . . ?
N5 Ni1 N2 96.72(18) . . ?
N5 Ni1 N3 172.59(16) . . ?
N5 Ni1 N4 96.28(17) . . ?
N5 Ni1 N6 78.64(18) . . ?
N6 Ni1 N1 94.43(16) . . ?
N6 Ni1 N4 90.97(16) . . ?
N7 Ni2 N10 95.03(16) . . ?
N8 Ni2 N7 79.00(16) . . ?
N8 Ni2 N9 100.0(2) . . ?
N8 Ni2 N10 88.25(18) . . ?
N8 Ni2 N11 97.20(18) . . ?
N8 Ni2 N12 173.1(2) . . ?
N9 Ni2 N7 173.3(2) . . ?
N9 Ni2 N10 78.3(2) . . ?
N11 Ni2 N7 89.92(18) . . ?
N11 Ni2 N9 96.7(2) . . ?
N11 Ni2 N10 173.26(18) . . ?
N12 Ni2 N7 95.35(17) . . ?
N12 Ni2 N9 86.0(2) . . ?
N12 Ni2 N10 96.22(18) . . ?
N12 Ni2 N11 78.73(18) . . ?
N13 Ni3 N14 78.26(18) . . ?
N13 Ni3 N16 96.64(18) . . ?
N13 Ni3 N18 95.67(17) . . ?
N14 Ni3 N16 173.12(18) . . ?
N14 Ni3 N18 89.92(18) . . ?
N15 Ni3 N13 86.74(19) . . ?
N15 Ni3 N14 96.4(2) . . ?
N15 Ni3 N16 78.61(19) . . ?
N15 Ni3 N18 173.6(2) . . ?
N17 Ni3 N13 173.85(19) . . ?
N17 Ni3 N14 98.04(18) . . ?
N17 Ni3 N15 98.61(19) . . ?
N17 Ni3 N16 87.42(17) . . ?
N17 Ni3 N18 79.32(16) . . ?
N18 Ni3 N16 95.23(16) . . ?
N19 Ni4 N21 171.59(19) . . ?
N19 Ni4 N22 94.56(17) . . ?
N19 Ni4 N23 90.69(17) . . ?
N20 Ni4 N19 78.99(19) . . ?
N20 Ni4 N21 96.5(2) . . ?
N20 Ni4 N22 89.48(17) . . ?
N20 Ni4 N23 96.68(19) . . ?
N20 Ni4 N24 172.79(17) . . ?
N21 Ni4 N22 78.20(18) . . ?
N23 Ni4 N21 96.92(18) . . ?
N23 Ni4 N22 172.58(19) . . ?
N24 Ni4 N19 95.53(16) . . ?
N24 Ni4 N21 89.51(18) . . ?
N24 Ni4 N22 95.66(16) . . ?
N24 Ni4 N23 78.60(18) . . ?
C1 N1 Ni1 126.9(3) . . ?
C1 N1 C5 119.4(4) . . ?
C5 N1 Ni1 113.7(3) . . ?
C6 N2 Ni1 115.1(4) . . ?
C10 N2 Ni1 125.8(4) . . ?
C10 N2 C6 118.9(5) . . ?
C11 N3 Ni1 126.9(3) . . ?
C11 N3 C15 118.2(4) . . ?
C15 N3 Ni1 114.8(3) . . ?
C16 N4 Ni1 114.8(3) . . ?
C16 N4 C20 118.7(5) . . ?
C20 N4 Ni1 126.3(4) . . ?
C21 N5 Ni1 125.6(4) . . ?
C21 N5 C25 119.2(5) . . ?
C25 N5 Ni1 115.0(4) . . ?
C26 N6 Ni1 114.7(3) . . ?
C30 N6 Ni1 126.8(3) . . ?
C30 N6 C26 118.3(4) . . ?
C31 N7 Ni2 126.2(3) . . ?
C31 N7 C35 119.1(4) . . ?
C35 N7 Ni2 114.7(3) . . ?
C36 N8 Ni2 114.4(3) . . ?
C40 N8 Ni2 125.9(4) . . ?
C40 N8 C36 118.5(5) . . ?
C41 N9 Ni2 125.0(6) . . ?
C45 N9 Ni2 115.0(4) . . ?
C45 N9 C41 118.3(7) . . ?
C46 N10 Ni2 115.4(4) . . ?
C50 N10 Ni2 126.6(4) . . ?
C50 N10 C46 117.9(5) . . ?
C51 N11 Ni2 125.7(5) . . ?
C55 N11 Ni2 115.0(4) . . ?
C55 N11 C51 119.1(6) . . ?
C56 N12 Ni2 115.3(3) . . ?
C56 N12 C60 119.6(5) . . ?
C60 N12 Ni2 124.3(4) . . ?
C61 N13 Ni3 124.1(4) . . ?
C61 N13 C65 120.0(5) . . ?
C65 N13 Ni3 115.4(3) . . ?
C66 N14 Ni3 116.3(4) . . ?
C66 N14 C70 117.7(6) . . ?
C70 N14 Ni3 125.7(5) . . ?
C71 N15 Ni3 124.0(5) . . ?
C75 N15 Ni3 115.4(4) . . ?
C75 N15 C71 119.4(6) . . ?
C76 N16 Ni3 114.8(4) . . ?
C80 N16 Ni3 125.8(4) . . ?
C80 N16 C76 119.2(5) . . ?
C81 N17 Ni3 125.9(4) . . ?
C81 N17 C85 118.6(5) . . ?
C85 N17 Ni3 114.5(3) . . ?
C86 N18 Ni3 114.1(3) . . ?
C90 N18 Ni3 126.7(3) . . ?
C90 N18 C86 119.2(4) . . ?
C91 N19 Ni4 127.2(4) . . ?
C91 N19 C95 118.7(5) . . ?
C95 N19 Ni4 114.0(3) . . ?
C96 N20 Ni4 114.8(4) . . ?
C96 N20 C100 119.0(6) . . ?
C100 N20 Ni4 125.7(5) . . ?
C101 N21 Ni4 126.1(4) . . ?
C101 N21 C105 118.9(5) . . ?
C105 N21 Ni4 114.7(4) . . ?
C106 N22 Ni4 114.9(4) . . ?
C110 N22 Ni4 126.5(3) . . ?
C110 N22 C106 118.5(4) . . ?
C111 N23 Ni4 125.9(4) . . ?
C111 N23 C115 119.1(5) . . ?
C115 N23 Ni4 114.8(3) . . ?
C116 N24 Ni4 115.4(3) . . ?
C120 N24 Ni4 126.2(4) . . ?
C120 N24 C116 118.2(5) . . ?
N1 C1 H1 118.5 . . ?
N1 C1 C2 122.9(5) . . ?
C2 C1 H1 118.5 . . ?
C1 C2 C79 121.7(5) . . ?
C3 C2 C1 117.2(5) . . ?
C3 C2 C79 121.0(4) . . ?
C2 C3 H3 119.9 . . ?
C4 C3 C2 120.1(5) . . ?
C4 C3 H3 119.9 . . ?
C3 C4 H4 120.2 . . ?
C3 C4 C5 119.6(5) . . ?
C5 C4 H4 120.2 . . ?
N1 C5 C4 120.5(5) . . ?
N1 C5 C6 116.3(4) . . ?
C4 C5 C6 123.1(5) . . ?
N2 C6 C5 115.3(5) . . ?
N2 C6 C7 121.1(5) . . ?
C7 C6 C5 123.6(5) . . ?
C6 C7 H7 120.4 . . ?
C8 C7 C6 119.2(5) . . ?
C8 C7 H7 120.4 . . ?
C7 C8 H8 120.4 . . ?
C7 C8 C9 119.1(6) . . ?
C9 C8 H8 120.4 . . ?
C8 C9 H9 120.7 . . ?
C10 C9 C8 118.6(6) . . ?
C10 C9 H9 120.7 . . ?
N2 C10 C9 123.0(6) . . ?
N2 C10 H10 118.5 . . ?
C9 C10 H10 118.5 . . ?
N3 C11 H11 117.9 . . ?
N3 C11 C12 124.1(4) . . ?
C12 C11 H11 117.9 . . ?
C11 C12 C13 117.2(4) . . ?
C11 C12 C119 122.1(4) . . ?
C13 C12 C119 120.6(4) . . ?
C12 C13 H13 120.2 . . ?
C14 C13 C12 119.5(5) . . ?
C14 C13 H13 120.2 . . ?
C13 C14 H14 120.3 . . ?
C13 C14 C15 119.4(5) . . ?
C15 C14 H14 120.3 . . ?
N3 C15 C14 121.3(5) . . ?
N3 C15 C16 115.0(5) . . ?
C14 C15 C16 123.6(5) . . ?
N4 C16 C15 115.8(4) . . ?
N4 C16 C17 121.7(5) . . ?
C17 C16 C15 122.5(5) . . ?
C16 C17 H17 120.7 . . ?
C18 C17 C16 118.6(6) . . ?
C18 C17 H17 120.7 . . ?
C17 C18 H18 120.2 . . ?
C19 C18 C17 119.6(5) . . ?
C19 C18 H18 120.2 . . ?
C18 C19 H19 120.6 . . ?
C18 C19 C20 118.9(5) . . ?
C20 C19 H19 120.6 . . ?
N4 C20 C19 122.5(6) . . ?
N4 C20 H20 118.8 . . ?
C19 C20 H20 118.8 . . ?
N5 C21 H21 119.3 . . ?
N5 C21 C22 121.4(7) . . ?
C22 C21 H21 119.3 . . ?
C21 C22 H22 120.2 . . ?
C23 C22 C21 119.6(6) . . ?
C23 C22 H22 120.2 . . ?
C22 C23 H23 120.2 . . ?
C22 C23 C24 119.7(6) . . ?
C24 C23 H23 120.2 . . ?
C23 C24 H24 120.6 . . ?
C23 C24 C25 118.8(7) . . ?
C25 C24 H24 120.6 . . ?
N5 C25 C24 121.3(6) . . ?
N5 C25 C26 114.8(5) . . ?
C24 C25 C26 123.8(6) . . ?
N6 C26 C25 115.0(5) . . ?
N6 C26 C27 121.7(5) . . ?
C27 C26 C25 123.3(5) . . ?
C26 C27 H27 120.4 . . ?
C28 C27 C26 119.2(5) . . ?
C28 C27 H27 120.4 . . ?
C27 C28 H28 119.9 . . ?
C27 C28 C29 120.1(5) . . ?
C29 C28 H28 119.9 . . ?
C28 C29 C30 117.2(5) . . ?
C28 C29 C32 121.5(5) . . ?
C30 C29 C32 121.3(4) . . ?
N6 C30 C29 123.1(4) . . ?
N6 C30 H30 118.5 . . ?
C29 C30 H30 118.5 . . ?
N7 C31 H31 118.2 . . ?
N7 C31 C32 123.6(4) . . ?
C32 C31 H31 118.2 . . ?
C31 C32 C29 122.2(4) . . ?
C33 C32 C29 120.7(5) . . ?
C33 C32 C31 117.1(4) . . ?
C32 C33 H33 120.3 . . ?
C32 C33 C34 119.5(5) . . ?
C34 C33 H33 120.3 . . ?
C33 C34 H34 120.4 . . ?
C35 C34 C33 119.1(5) . . ?
C35 C34 H34 120.4 . . ?
N7 C35 C34 121.5(4) . . ?
N7 C35 C36 115.6(4) . . ?
C34 C35 C36 122.9(4) . . ?
N8 C36 C35 114.7(4) . . ?
N8 C36 C37 121.2(5) . . ?
C37 C36 C35 124.1(5) . . ?
C36 C37 H37 120.2 . . ?
C36 C37 C38 119.5(5) . . ?
C38 C37 H37 120.2 . . ?
C37 C38 H38 120.6 . . ?
C39 C38 C37 118.8(6) . . ?
C39 C38 H38 120.6 . . ?
C38 C39 H39 120.3 . . ?
C38 C39 C40 119.5(6) . . ?
C40 C39 H39 120.3 . . ?
N8 C40 C39 122.5(6) . . ?
N8 C40 H40 118.8 . . ?
C39 C40 H40 118.8 . . ?
N9 C41 H41 118.9 . . ?
N9 C41 C42 122.3(10) . . ?
C42 C41 H41 118.9 . . ?
C41 C42 H42 120.0 . . ?
C43 C42 C41 119.9(10) . . ?
C43 C42 H42 120.0 . . ?
C42 C43 H43 120.3 . . ?
C42 C43 C44 119.4(10) . . ?
C44 C43 H43 120.3 . . ?
C43 C44 H44 120.5 . . ?
C45 C44 C43 119.1(11) . . ?
C45 C44 H44 120.5 . . ?
N9 C45 C44 120.8(8) . . ?
N9 C45 C46 115.6(6) . . ?
C44 C45 C46 123.5(8) . . ?
N10 C46 C45 114.6(6) . . ?
N10 C46 C47 121.2(6) . . ?
C47 C46 C45 124.2(6) . . ?
C46 C47 H47 120.3 . . ?
C48 C47 C46 119.5(6) . . ?
C48 C47 H47 120.3 . . ?
C47 C48 H48 119.8 . . ?
C47 C48 C49 120.4(6) . . ?
C49 C48 H48 119.8 . . ?
C48 C49 C50 117.0(6) . . ?
C48 C49 C109 122.1(5) . . ?
C50 C49 C109 120.9(5) . . ?
N10 C50 C49 123.9(5) . . ?
N10 C50 H50 118.0 . . ?
C49 C50 H50 118.0 . . ?
N11 C51 H51 118.7 . . ?
N11 C51 C52 122.7(7) . . ?
C52 C51 H51 118.7 . . ?
C51 C52 H52 120.5 . . ?
C51 C52 C53 119.0(6) . . ?
C53 C52 H52 120.5 . . ?
C52 C53 H53 120.5 . . ?
C52 C53 C54 118.9(7) . . ?
C54 C53 H53 120.5 . . ?
C53 C54 H54 120.6 . . ?
C55 C54 C53 118.8(7) . . ?
C55 C54 H54 120.6 . . ?
N11 C55 C54 121.4(5) . . ?
N11 C55 C56 115.2(6) . . ?
C54 C55 C56 123.4(6) . . ?
N12 C56 C55 115.3(5) . . ?
N12 C56 C57 121.5(5) . . ?
C57 C56 C55 123.1(6) . . ?
C56 C57 H57 120.8 . . ?
C56 C57 C58 118.4(7) . . ?
C58 C57 H57 120.8 . . ?
C57 C58 H58 119.9 . . ?
C59 C58 C57 120.2(6) . . ?
C59 C58 H58 119.9 . . ?
C58 C59 C60 117.2(6) . . ?
C58 C59 C62 122.1(5) . . ?
C60 C59 C62 120.7(6) . . ?
N12 C60 C59 122.8(6) . . ?
N12 C60 H60 118.6 . . ?
C59 C60 H60 118.6 . . ?
N13 C61 H61 119.1 . . ?
N13 C61 C62 121.7(6) . . ?
C62 C61 H61 119.1 . . ?
C61 C62 C59 119.6(6) . . ?
C63 C62 C59 121.9(6) . . ?
C63 C62 C61 118.5(6) . . ?
C62 C63 H63 120.4 . . ?
C62 C63 C64 119.3(6) . . ?
C64 C63 H63 120.4 . . ?
C63 C64 H64 120.2 . . ?
C65 C64 C63 119.6(7) . . ?
C65 C64 H64 120.2 . . ?
N13 C65 C64 120.7(6) . . ?
N13 C65 C66 116.0(5) . . ?
C64 C65 C66 123.2(6) . . ?
N14 C66 C65 113.3(6) . . ?
N14 C66 C67 122.7(6) . . ?
C67 C66 C65 124.0(6) . . ?
C66 C67 H67 120.8 . . ?
C66 C67 C68 118.5(8) . . ?
C68 C67 H67 120.8 . . ?
C67 C68 H68 120.2 . . ?
C69 C68 C67 119.7(8) . . ?
C69 C68 H68 120.2 . . ?
C68 C69 H69 120.4 . . ?
C68 C69 C70 119.2(6) . . ?
C70 C69 H69 120.4 . . ?
N14 C70 C69 122.2(7) . . ?
N14 C70 H70 118.9 . . ?
C69 C70 H70 118.9 . . ?
N15 C71 H71 118.6 . . ?
N15 C71 C72 122.9(7) . . ?
C72 C71 H71 118.6 . . ?
C71 C72 H72 120.9 . . ?
C71 C72 C73 118.3(7) . . ?
C73 C72 H72 120.9 . . ?
C72 C73 H73 119.4 . . ?
C72 C73 C74 121.1(7) . . ?
C74 C73 H73 119.4 . . ?
C73 C74 H74 122.1 . . ?
C75 C74 C73 115.8(8) . . ?
C75 C74 H74 122.1 . . ?
N15 C75 C74 122.4(6) . . ?
N15 C75 C76 116.0(5) . . ?
C74 C75 C76 121.6(7) . . ?
N16 C76 C75 114.7(5) . . ?
N16 C76 C77 120.7(6) . . ?
C77 C76 C75 124.6(6) . . ?
C76 C77 H77 119.3 . . ?
C76 C77 C78 121.3(6) . . ?
C78 C77 H77 119.3 . . ?
C77 C78 H78 121.0 . . ?
C77 C78 C79 118.0(6) . . ?
C79 C78 H78 121.0 . . ?
C78 C79 C2 121.8(5) . . ?
C80 C79 C2 120.7(5) . . ?
C80 C79 C78 117.4(5) . . ?
N16 C80 C79 123.2(5) . . ?
N16 C80 H80 118.4 . . ?
C79 C80 H80 118.4 . . ?
N17 C81 H81 118.6 . . ?
N17 C81 C82 122.8(6) . . ?
C82 C81 H81 118.6 . . ?
C81 C82 H82 120.7 . . ?
C83 C82 C81 118.6(6) . . ?
C83 C82 H82 120.7 . . ?
C82 C83 H83 120.2 . . ?
C82 C83 C84 119.6(6) . . ?
C84 C83 H83 120.2 . . ?
C83 C84 H84 120.7 . . ?
C85 C84 C83 118.6(5) . . ?
C85 C84 H84 120.7 . . ?
N17 C85 C84 121.8(5) . . ?
N17 C85 C86 115.0(4) . . ?
C84 C85 C86 123.2(5) . . ?
N18 C86 C85 115.7(4) . . ?
N18 C86 C87 120.5(4) . . ?
C87 C86 C85 123.8(4) . . ?
C86 C87 H87 120.3 . . ?
C88 C87 C86 119.4(5) . . ?
C88 C87 H87 120.3 . . ?
C87 C88 H88 120.0 . . ?
C87 C88 C89 120.1(5) . . ?
C89 C88 H88 120.0 . . ?
C88 C89 C92 121.6(5) . . ?
C90 C89 C88 117.3(5) . . ?
C90 C89 C92 121.1(4) . . ?
N18 C90 C89 123.5(4) . . ?
N18 C90 H90 118.3 . . ?
C89 C90 H90 118.3 . . ?
N19 C91 H91 118.2 . . ?
N19 C91 C92 123.5(5) . . ?
C92 C91 H91 118.2 . . ?
C91 C92 C89 121.1(5) . . ?
C93 C92 C89 122.1(5) . . ?
C93 C92 C91 116.8(5) . . ?
C92 C93 H93 120.1 . . ?
C94 C93 C92 119.7(6) . . ?
C94 C93 H93 120.1 . . ?
C93 C94 H94 120.1 . . ?
C95 C94 C93 119.9(5) . . ?
C95 C94 H94 120.1 . . ?
N19 C95 C94 121.1(5) . . ?
N19 C95 C96 114.5(5) . . ?
C94 C95 C96 124.4(6) . . ?
N20 C96 C95 115.5(5) . . ?
N20 C96 C97 123.2(6) . . ?
C97 C96 C95 121.2(7) . . ?
C96 C97 H97 122.2 . . ?
C96 C97 C98 115.7(8) . . ?
C98 C97 H97 122.2 . . ?
C97 C98 H98 119.5 . . ?
C99 C98 C97 121.0(8) . . ?
C99 C98 H98 119.5 . . ?
C98 C99 H99 120.6 . . ?
C98 C99 C100 118.8(7) . . ?
C100 C99 H99 120.6 . . ?
N20 C100 C99 122.3(8) . . ?
N20 C100 H100 118.9 . . ?
C99 C100 H100 118.9 . . ?
N21 C101 H101 118.7 . . ?
N21 C101 C102 122.6(6) . . ?
C102 C101 H101 118.7 . . ?
C101 C102 H102 120.5 . . ?
C103 C102 C101 119.1(7) . . ?
C103 C102 H102 120.5 . . ?
C102 C103 H103 120.6 . . ?
C102 C103 C104 118.7(7) . . ?
C104 C103 H103 120.6 . . ?
C103 C104 H104 120.2 . . ?
C105 C104 C103 119.6(6) . . ?
C105 C104 H104 120.2 . . ?
N21 C105 C104 121.0(6) . . ?
N21 C105 C106 115.6(5) . . ?
C104 C105 C106 123.3(5) . . ?
N22 C106 C105 115.3(4) . . ?
N22 C106 C107 121.2(5) . . ?
C107 C106 C105 123.4(5) . . ?
C106 C107 H107 120.5 . . ?
C108 C107 C106 118.9(5) . . ?
C108 C107 H107 120.5 . . ?
C107 C108 H108 119.8 . . ?
C107 C108 C109 120.4(5) . . ?
C109 C108 H108 119.8 . . ?
C108 C109 C49 121.2(5) . . ?
C108 C109 C110 116.9(5) . . ?
C110 C109 C49 121.8(5) . . ?
N22 C110 C109 123.9(5) . . ?
N22 C110 H110 118.1 . . ?
C109 C110 H110 118.1 . . ?
N23 C111 H111 119.0 . . ?
N23 C111 C112 122.0(6) . . ?
C112 C111 H111 119.0 . . ?
C111 C112 H112 120.7 . . ?
C113 C112 C111 118.7(6) . . ?
C113 C112 H112 120.7 . . ?
C112 C113 H113 119.9 . . ?
C112 C113 C114 120.2(6) . . ?
C114 C113 H113 119.9 . . ?
C113 C114 H114 120.7 . . ?
C113 C114 C115 118.7(6) . . ?
C115 C114 H114 120.7 . . ?
N23 C115 C114 121.3(5) . . ?
N23 C115 C116 115.9(5) . . ?
C114 C115 C116 122.9(5) . . ?
N24 C116 C115 114.6(5) . . ?
N24 C116 C117 121.3(5) . . ?
C117 C116 C115 124.0(5) . . ?
C116 C117 H117 120.1 . . ?
C116 C117 C118 119.9(5) . . ?
C118 C117 H117 120.1 . . ?
C117 C118 H118 120.4 . . ?
C119 C118 C117 119.2(5) . . ?
C119 C118 H118 120.4 . . ?
C118 C119 C12 120.4(5) . . ?
C120 C119 C12 121.4(4) . . ?
C120 C119 C118 118.1(5) . . ?
N24 C120 C119 123.2(5) . . ?
N24 C120 H120 118.4 . . ?
C119 C120 H120 118.4 . . ?
O1 S1 C121 103.6(3) . . ?
O2 S1 O1 117.0(3) . . ?
O2 S1 C121 105.6(4) . . ?
O3 S1 O1 113.4(4) . . ?
O3 S1 O2 114.1(3) . . ?
O3 S1 C121 100.8(3) . . ?
F1 C121 S1 110.9(5) . . ?
F1 C121 F3 107.5(6) . . ?
F2 C121 S1 112.6(5) . . ?
F2 C121 F1 109.2(7) . . ?
F2 C121 F3 106.4(6) . . ?
F3 C121 S1 110.0(5) . . ?
O4 S2 C122 98.0(7) . . ?
O5 S2 O4 122.0(5) . . ?
O5 S2 O6 114.2(4) . . ?
O5 S2 C122 102.7(5) . . ?
O6 S2 O4 111.6(5) . . ?
O6 S2 C122 104.8(5) . . ?
F4 C122 S2 109.3(9) . . ?
F5 C122 S2 114.3(9) . . ?
F5 C122 F4 104.0(10) . . ?
F5 C122 F6 106.4(11) . . ?
F6 C122 S2 115.8(8) . . ?
F6 C122 F4 106.1(11) . . ?
O7 S3 O8 122.5(5) . . ?
O7 S3 O9 112.0(5) . . ?
O7 S3 C123 100.8(7) . . ?
O8 S3 C123 102.2(5) . . ?
O9 S3 O8 113.4(4) . . ?
O9 S3 C123 102.0(5) . . ?
F7 C123 S3 109.7(9) . . ?
F8 C123 S3 113.5(11) . . ?
F8 C123 F7 102.2(11) . . ?
F9 C123 S3 119.1(9) . . ?
F9 C123 F7 107.2(14) . . ?
F9 C123 F8 103.7(11) . . ?
O10 S4 C124 101.9(4) . . ?
O11 S4 O10 117.1(4) . . ?
O11 S4 O12 113.8(3) . . ?
O11 S4 C124 100.5(3) . . ?
O12 S4 O10 115.3(3) . . ?
O12 S4 C124 105.4(4) . . ?
F10 C124 S4 111.7(5) . . ?
F10 C124 F11 107.1(7) . . ?
F10 C124 F12 106.2(6) . . ?
F11 C124 S4 111.5(5) . . ?
F11 C124 F12 108.9(6) . . ?
F12 C124 S4 111.2(5) . . ?
N25 C125 C126 178.6(7) . . ?
C125 C126 H12A 109.5 . . ?
C125 C126 H12B 109.5 . . ?
C125 C126 H12C 109.5 . . ?
H12A C126 H12B 109.5 . . ?
H12A C126 H12C 109.5 . . ?
H12B C126 H12C 109.5 . . ?
N26 C127 C128 175.1(10) . . ?
C127 C128 H12D 109.5 . . ?
C127 C128 H12E 109.5 . . ?
C127 C128 H12F 109.5 . . ?
H12D C128 H12E 109.5 . . ?
H12D C128 H12F 109.5 . . ?
H12E C128 H12F 109.5 . . ?
N27 C129 C130 179.0(7) . . ?
C129 C130 H13A 109.5 . . ?
C129 C130 H13B 109.5 . . ?
C129 C130 H13C 109.5 . . ?
H13A C130 H13B 109.5 . . ?
H13A C130 H13C 109.5 . . ?
H13B C130 H13C 109.5 . . ?

loop_
_geom_torsion_atom_site_label_1
_geom_torsion_atom_site_label_2
_geom_torsion_atom_site_label_3
_geom_torsion_atom_site_label_4
_geom_torsion
_geom_torsion_site_symmetry_1
_geom_torsion_site_symmetry_2
_geom_torsion_site_symmetry_3
_geom_torsion_site_symmetry_4
_geom_torsion_publ_flag
Ni1 N1 C1 C2 178.4(3) . . . . ?
Ni1 N1 C5 C4 178.0(4) . . . . ?
Ni1 N1 C5 C6 -4.6(5) . . . . ?
Ni1 N2 C6 C5 10.1(6) . . . . ?
Ni1 N2 C6 C7 -171.2(5) . . . . ?
Ni1 N2 C10 C9 173.2(5) . . . . ?
Ni1 N3 C11 C12 176.8(4) . . . . ?
Ni1 N3 C15 C14 179.2(4) . . . . ?
Ni1 N3 C15 C16 -3.6(5) . . . . ?
Ni1 N4 C16 C15 9.3(6) . . . . ?
Ni1 N4 C16 C17 -173.0(4) . . . . ?
Ni1 N4 C20 C19 173.0(4) . . . . ?
Ni1 N5 C21 C22 176.3(4) . . . . ?
Ni1 N5 C25 C24 -174.8(4) . . . . ?
Ni1 N5 C25 C26 8.9(6) . . . . ?
Ni1 N6 C26 C25 -11.2(5) . . . . ?
Ni1 N6 C26 C27 170.8(4) . . . . ?
Ni1 N6 C30 C29 -174.1(3) . . . . ?
Ni2 N7 C31 C32 -178.3(3) . . . . ?
Ni2 N7 C35 C34 175.4(4) . . . . ?
Ni2 N7 C35 C36 -4.0(5) . . . . ?
Ni2 N8 C36 C35 12.9(5) . . . . ?
Ni2 N8 C36 C37 -167.0(4) . . . . ?
Ni2 N8 C40 C39 166.4(5) . . . . ?
Ni2 N9 C41 C42 164.3(7) . . . . ?
Ni2 N9 C45 C44 -166.8(6) . . . . ?
Ni2 N9 C45 C46 11.7(8) . . . . ?
Ni2 N10 C46 C45 2.2(6) . . . . ?
Ni2 N10 C46 C47 -178.9(5) . . . . ?
Ni2 N10 C50 C49 176.2(4) . . . . ?
Ni2 N11 C51 C52 174.2(6) . . . . ?
Ni2 N11 C55 C54 -173.6(6) . . . . ?
Ni2 N11 C55 C56 7.3(7) . . . . ?
Ni2 N12 C56 C55 2.2(7) . . . . ?
Ni2 N12 C56 C57 -174.9(5) . . . . ?
Ni2 N12 C60 C59 171.2(4) . . . . ?
Ni3 N13 C61 C62 173.2(4) . . . . ?
Ni3 N13 C65 C64 -176.2(6) . . . . ?
Ni3 N13 C65 C66 0.9(7) . . . . ?
Ni3 N14 C66 C65 9.3(7) . . . . ?
Ni3 N14 C66 C67 -172.5(6) . . . . ?
Ni3 N14 C70 C69 174.0(5) . . . . ?
Ni3 N15 C71 C72 165.5(6) . . . . ?
Ni3 N15 C75 C74 -168.1(5) . . . . ?
Ni3 N15 C75 C76 8.6(7) . . . . ?
Ni3 N16 C76 C75 1.4(6) . . . . ?
Ni3 N16 C76 C77 -178.5(4) . . . . ?
Ni3 N16 C80 C79 176.1(4) . . . . ?
Ni3 N17 C81 C82 166.8(5) . . . . ?
Ni3 N17 C85 C84 -167.5(4) . . . . ?
Ni3 N17 C85 C86 12.2(5) . . . . ?
Ni3 N18 C86 C85 -4.2(5) . . . . ?
Ni3 N18 C86 C87 176.3(4) . . . . ?
Ni3 N18 C90 C89 -178.0(3) . . . . ?
Ni4 N19 C91 C92 -175.7(3) . . . . ?
Ni4 N19 C95 C94 171.7(4) . . . . ?
Ni4 N19 C95 C96 -9.0(5) . . . . ?
Ni4 N20 C96 C95 12.7(6) . . . . ?
Ni4 N20 C96 C97 -170.2(5) . . . . ?
Ni4 N20 C100 C99 170.9(5) . . . . ?
Ni4 N21 C101 C102 173.4(7) . . . . ?
Ni4 N21 C105 C104 -172.1(5) . . . . ?
Ni4 N21 C105 C106 11.0(7) . . . . ?
Ni4 N22 C106 C105 -4.1(6) . . . . ?
Ni4 N22 C106 C107 178.5(4) . . . . ?
Ni4 N22 C110 C109 179.1(4) . . . . ?
Ni4 N23 C111 C112 173.3(4) . . . . ?
Ni4 N23 C115 C114 -172.7(4) . . . . ?
Ni4 N23 C115 C116 8.5(6) . . . . ?
Ni4 N24 C116 C115 -2.4(5) . . . . ?
Ni4 N24 C116 C117 179.6(4) . . . . ?
Ni4 N24 C120 C119 177.1(4) . . . . ?
N1 C1 C2 C3 3.4(7) . . . . ?
N1 C1 C2 C79 -174.3(5) . . . . ?
N1 C5 C6 N2 -3.5(7) . . . . ?
N1 C5 C6 C7 177.8(5) . . . . ?
N2 C6 C7 C8 -3.7(10) . . . . ?
N3 C11 C12 C13 3.4(7) . . . . ?
N3 C11 C12 C119 -174.0(4) . . . . ?
N3 C15 C16 N4 -3.9(7) . . . . ?
N3 C15 C16 C17 178.5(5) . . . . ?
N4 C16 C17 C18 -1.1(8) . . . . ?
N5 C21 C22 C23 -2.0(9) . . . . ?
N5 C25 C26 N6 1.5(6) . . . . ?
N5 C25 C26 C27 179.6(5) . . . . ?
N6 C26 C27 C28 3.7(8) . . . . ?
N7 C31 C32 C29 -176.7(4) . . . . ?
N7 C31 C32 C33 2.1(7) . . . . ?
N7 C35 C36 N8 -5.9(6) . . . . ?
N7 C35 C36 C37 174.0(5) . . . . ?
N8 C36 C37 C38 -1.3(8) . . . . ?
N9 C41 C42 C43 -0.8(16) . . . . ?
N9 C45 C46 N10 -9.2(8) . . . . ?
N9 C45 C46 C47 171.9(6) . . . . ?
N10 C46 C47 C48 2.0(9) . . . . ?
N11 C51 C52 C53 -0.8(13) . . . . ?
N11 C55 C56 N12 -6.3(9) . . . . ?
N11 C55 C56 C57 170.7(7) . . . . ?
N12 C56 C57 C58 3.3(11) . . . . ?
N13 C61 C62 C59 -175.9(5) . . . . ?
N13 C61 C62 C63 2.6(9) . . . . ?
N13 C65 C66 N14 -6.7(9) . . . . ?
N13 C65 C66 C67 175.1(7) . . . . ?
N14 C66 C67 C68 -2.4(13) . . . . ?
N15 C71 C72 C73 3.3(12) . . . . ?
N15 C75 C76 N16 -6.6(8) . . . . ?
N15 C75 C76 C77 173.2(6) . . . . ?
N16 C76 C77 C78 1.5(9) . . . . ?
N17 C81 C82 C83 -0.5(10) . . . . ?
N17 C85 C86 N18 -5.3(6) . . . . ?
N17 C85 C86 C87 174.1(5) . . . . ?
N18 C86 C87 C88 2.3(7) . . . . ?
N19 C91 C92 C89 -176.7(4) . . . . ?
N19 C91 C92 C93 3.7(7) . . . . ?
N19 C95 C96 N20 -2.4(7) . . . . ?
N19 C95 C96 C97 -179.6(5) . . . . ?
N20 C96 C97 C98 -1.6(10) . . . . ?
N21 C101 C102 C103 -1.6(15) . . . . ?
N21 C105 C106 N22 -4.6(7) . . . . ?
N21 C105 C106 C107 172.8(5) . . . . ?
N22 C106 C107 C108 2.6(8) . . . . ?
N23 C111 C112 C113 0.1(9) . . . . ?
N23 C115 C116 N24 -4.0(7) . . . . ?
N23 C115 C116 C117 173.9(5) . . . . ?
N24 C116 C117 C118 3.5(8) . . . . ?
C1 N1 C5 C4 -3.3(7) . . . . ?
C1 N1 C5 C6 174.1(4) . . . . ?
C1 C2 C3 C4 -3.3(8) . . . . ?
C1 C2 C79 C78 57.0(7) . . . . ?
C1 C2 C79 C80 -125.5(5) . . . . ?
C2 C3 C4 C5 0.1(8) . . . . ?
C2 C79 C80 N16 -175.2(4) . . . . ?
C3 C2 C79 C78 -120.7(6) . . . . ?
C3 C2 C79 C80 56.8(7) . . . . ?
C3 C4 C5 N1 3.3(8) . . . . ?
C3 C4 C5 C6 -173.9(5) . . . . ?
C4 C5 C6 N2 173.8(5) . . . . ?
C4 C5 C6 C7 -4.9(9) . . . . ?
C5 N1 C1 C2 -0.1(7) . . . . ?
C5 C6 C7 C8 175.0(6) . . . . ?
C6 N2 C10 C9 -1.4(9) . . . . ?
C6 C7 C8 C9 0.8(11) . . . . ?
C7 C8 C9 C10 1.7(12) . . . . ?
C8 C9 C10 N2 -1.5(11) . . . . ?
C10 N2 C6 C5 -174.8(5) . . . . ?
C10 N2 C6 C7 4.0(8) . . . . ?
C11 N3 C15 C14 -3.8(7) . . . . ?
C11 N3 C15 C16 173.4(4) . . . . ?
C11 C12 C13 C14 -3.5(8) . . . . ?
C11 C12 C119 C118 61.7(7) . . . . ?
C11 C12 C119 C120 -121.8(5) . . . . ?
C12 C13 C14 C15 0.3(8) . . . . ?
C12 C119 C120 N24 -174.4(4) . . . . ?
C13 C12 C119 C118 -115.6(6) . . . . ?
C13 C12 C119 C120 60.9(7) . . . . ?
C13 C14 C15 N3 3.5(8) . . . . ?
C13 C14 C15 C16 -173.4(5) . . . . ?
C14 C15 C16 N4 173.3(5) . . . . ?
C14 C15 C16 C17 -4.4(8) . . . . ?
C15 N3 C11 C12 0.3(7) . . . . ?
C15 C16 C17 C18 176.4(5) . . . . ?
C16 N4 C20 C19 -1.1(8) . . . . ?
C16 C17 C18 C19 -0.3(8) . . . . ?
C17 C18 C19 C20 0.9(9) . . . . ?
C18 C19 C20 N4 -0.3(9) . . . . ?
C20 N4 C16 C15 -175.9(5) . . . . ?
C20 N4 C16 C17 1.8(8) . . . . ?
C21 N5 C25 C24 1.0(8) . . . . ?
C21 N5 C25 C26 -175.3(4) . . . . ?
C21 C22 C23 C24 1.0(10) . . . . ?
C22 C23 C24 C25 1.0(10) . . . . ?
C23 C24 C25 N5 -2.0(9) . . . . ?
C23 C24 C25 C26 174.0(6) . . . . ?
C24 C25 C26 N6 -174.7(5) . . . . ?
C24 C25 C26 C27 3.4(8) . . . . ?
C25 N5 C21 C22 1.0(8) . . . . ?
C25 C26 C27 C28 -174.2(5) . . . . ?
C26 N6 C30 C29 1.3(7) . . . . ?
C26 C27 C28 C29 1.8(8) . . . . ?
C27 C28 C29 C30 -5.4(7) . . . . ?
C27 C28 C29 C32 174.4(5) . . . . ?
C28 C29 C30 N6 4.0(7) . . . . ?
C28 C29 C32 C31 46.4(7) . . . . ?
C28 C29 C32 C33 -132.4(5) . . . . ?
C29 C32 C33 C34 176.9(4) . . . . ?
C30 N6 C26 C25 172.9(4) . . . . ?
C30 N6 C26 C27 -5.2(7) . . . . ?
C30 C29 C32 C31 -133.8(5) . . . . ?
C30 C29 C32 C33 47.5(6) . . . . ?
C31 N7 C35 C34 -3.7(7) . . . . ?
C31 N7 C35 C36 176.9(4) . . . . ?
C31 C32 C33 C34 -1.9(7) . . . . ?
C32 C29 C30 N6 -175.9(4) . . . . ?
C32 C33 C34 C35 -0.9(7) . . . . ?
C33 C34 C35 N7 3.8(7) . . . . ?
C33 C34 C35 C36 -176.8(4) . . . . ?
C34 C35 C36 N8 174.7(4) . . . . ?
C34 C35 C36 C37 -5.4(8) . . . . ?
C35 N7 C31 C32 0.6(7) . . . . ?
C35 C36 C37 C38 178.8(5) . . . . ?
C36 N8 C40 C39 -0.1(8) . . . . ?
C36 C37 C38 C39 0.7(9) . . . . ?
C37 C38 C39 C40 0.1(9) . . . . ?
C38 C39 C40 N8 -0.4(10) . . . . ?
C40 N8 C36 C35 -179.1(5) . . . . ?
C40 N8 C36 C37 1.0(8) . . . . ?
C41 N9 C45 C44 -0.6(11) . . . . ?
C41 N9 C45 C46 177.9(6) . . . . ?
C41 C42 C43 C44 2.9(19) . . . . ?
C42 C43 C44 C45 -3.8(17) . . . . ?
C43 C44 C45 N9 2.7(13) . . . . ?
C43 C44 C45 C46 -175.7(8) . . . . ?
C44 C45 C46 N10 169.2(7) . . . . ?
C44 C45 C46 C47 -9.7(11) . . . . ?
C45 N9 C41 C42 -0.4(11) . . . . ?
C45 C46 C47 C48 -179.2(6) . . . . ?
C46 N10 C50 C49 0.6(7) . . . . ?
C46 C47 C48 C49 1.1(10) . . . . ?
C47 C48 C49 C50 -3.1(8) . . . . ?
C47 C48 C49 C109 175.9(6) . . . . ?
C48 C49 C50 N10 2.3(8) . . . . ?
C48 C49 C109 C108 -123.0(6) . . . . ?
C48 C49 C109 C110 53.7(8) . . . . ?
C49 C109 C110 N22 -175.3(5) . . . . ?
C50 N10 C46 C45 178.3(5) . . . . ?
C50 N10 C46 C47 -2.8(8) . . . . ?
C50 C49 C109 C108 56.0(7) . . . . ?
C50 C49 C109 C110 -127.3(5) . . . . ?
C51 N11 C55 C54 2.5(10) . . . . ?
C51 N11 C55 C56 -176.6(6) . . . . ?
C51 C52 C53 C54 1.9(14) . . . . ?
C52 C53 C54 C55 -0.8(14) . . . . ?
C53 C54 C55 N11 -1.4(12) . . . . ?
C53 C54 C55 C56 177.7(7) . . . . ?
C54 C55 C56 N12 174.5(7) . . . . ?
C54 C55 C56 C57 -8.4(11) . . . . ?
C55 N11 C51 C52 -1.5(10) . . . . ?
C55 C56 C57 C58 -173.6(7) . . . . ?
C56 N12 C60 C59 2.0(9) . . . . ?
C56 C57 C58 C59 1.0(12) . . . . ?
C57 C58 C59 C60 -3.5(10) . . . . ?
C57 C58 C59 C62 174.7(7) . . . . ?
C58 C59 C60 N12 2.2(9) . . . . ?
C58 C59 C62 C61 67.4(8) . . . . ?
C58 C59 C62 C63 -111.0(9) . . . . ?
C59 C62 C63 C64 175.0(7) . . . . ?
C60 N12 C56 C55 172.3(5) . . . . ?
C60 N12 C56 C57 -4.7(9) . . . . ?
C60 C59 C62 C61 -114.4(7) . . . . ?
C60 C59 C62 C63 67.2(8) . . . . ?
C61 N13 C65 C64 -3.1(9) . . . . ?
C61 N13 C65 C66 174.0(5) . . . . ?
C61 C62 C63 C64 -3.4(11) . . . . ?
C62 C59 C60 N12 -176.1(5) . . . . ?
C62 C63 C64 C65 1.2(12) . . . . ?
C63 C64 C65 N13 2.1(11) . . . . ?
C63 C64 C65 C66 -174.8(7) . . . . ?
C64 C65 C66 N14 170.3(7) . . . . ?
C64 C65 C66 C67 -7.9(12) . . . . ?
C65 N13 C61 C62 0.7(8) . . . . ?
C65 C66 C67 C68 175.6(8) . . . . ?
C66 N14 C70 C69 0.3(10) . . . . ?
C66 C67 C68 C69 1.0(15) . . . . ?
C67 C68 C69 C70 0.9(15) . . . . ?
C68 C69 C70 N14 -1.5(12) . . . . ?
C70 N14 C66 C65 -176.4(5) . . . . ?
C70 N14 C66 C67 1.8(10) . . . . ?
C71 N15 C75 C74 -0.3(10) . . . . ?
C71 N15 C75 C76 176.5(6) . . . . ?
C71 C72 C73 C74 -4.0(13) . . . . ?
C72 C73 C74 C75 2.6(12) . . . . ?
C73 C74 C75 N15 -0.4(10) . . . . ?
C73 C74 C75 C76 -177.0(6) . . . . ?
C74 C75 C76 N16 170.2(6) . . . . ?
C74 C75 C76 C77 -10.0(10) . . . . ?
C75 N15 C71 C72 -1.2(10) . . . . ?
C75 C76 C77 C78 -178.3(6) . . . . ?
C76 N16 C80 C79 0.4(7) . . . . ?
C76 C77 C78 C79 1.3(9) . . . . ?
C77 C78 C79 C2 174.5(5) . . . . ?
C77 C78 C79 C80 -3.1(8) . . . . ?
C78 C79 C80 N16 2.3(7) . . . . ?
C79 C2 C3 C4 174.5(5) . . . . ?
C80 N16 C76 C75 177.5(5) . . . . ?
C80 N16 C76 C77 -2.3(8) . . . . ?
C81 N17 C85 C84 1.2(8) . . . . ?
C81 N17 C85 C86 -179.1(5) . . . . ?
C81 C82 C83 C84 0.7(9) . . . . ?
C82 C83 C84 C85 0.0(9) . . . . ?
C83 C84 C85 N17 -1.0(8) . . . . ?
C83 C84 C85 C86 179.3(5) . . . . ?
C84 C85 C86 N18 174.4(5) . . . . ?
C84 C85 C86 C87 -6.2(8) . . . . ?
C85 N17 C81 C82 -0.4(9) . . . . ?
C85 C86 C87 C88 -177.1(5) . . . . ?
C86 N18 C90 C89 1.1(7) . . . . ?
C86 C87 C88 C89 0.2(7) . . . . ?
C87 C88 C89 C90 -1.9(7) . . . . ?
C87 C88 C89 C92 176.1(5) . . . . ?
C88 C89 C90 N18 1.3(7) . . . . ?
C88 C89 C92 C91 47.6(7) . . . . ?
C88 C89 C92 C93 -132.8(5) . . . . ?
C89 C92 C93 C94 176.2(5) . . . . ?
C90 N18 C86 C85 176.5(4) . . . . ?
C90 N18 C86 C87 -3.0(7) . . . . ?
C90 C89 C92 C91 -134.4(5) . . . . ?
C90 C89 C92 C93 45.2(7) . . . . ?
C91 N19 C95 C94 -5.5(7) . . . . ?
C91 N19 C95 C96 173.9(4) . . . . ?
C91 C92 C93 C94 -4.2(7) . . . . ?
C92 C89 C90 N18 -176.8(4) . . . . ?
C92 C93 C94 C95 0.1(8) . . . . ?
C93 C94 C95 N19 5.0(8) . . . . ?
C93 C94 C95 C96 -174.4(5) . . . . ?
C94 C95 C96 N20 177.0(5) . . . . ?
C94 C95 C96 C97 -0.2(9) . . . . ?
C95 N19 C91 C92 1.1(7) . . . . ?
C95 C96 C97 C98 175.3(6) . . . . ?
C96 N20 C100 C99 -0.2(9) . . . . ?
C96 C97 C98 C99 -0.3(12) . . . . ?
C97 C98 C99 C100 1.9(12) . . . . ?
C98 C99 C100 N20 -1.7(10) . . . . ?
C100 N20 C96 C95 -175.2(5) . . . . ?
C100 N20 C96 C97 1.9(9) . . . . ?
C101 N21 C105 C104 2.9(10) . . . . ?
C101 N21 C105 C106 -174.1(6) . . . . ?
C101 C102 C103 C104 2.0(15) . . . . ?
C102 C103 C104 C105 -0.1(14) . . . . ?
C103 C104 C105 N21 -2.4(11) . . . . ?
C103 C104 C105 C106 174.3(7) . . . . ?
C104 C105 C106 N22 178.6(6) . . . . ?
C104 C105 C106 C107 -4.0(9) . . . . ?
C105 N21 C101 C102 -0.9(12) . . . . ?
C105 C106 C107 C108 -174.6(5) . . . . ?
C106 N22 C110 C109 1.9(8) . . . . ?
C106 C107 C108 C109 1.0(8) . . . . ?
C107 C108 C109 C49 173.9(5) . . . . ?
C107 C108 C109 C110 -2.9(7) . . . . ?
C108 C109 C110 N22 1.5(8) . . . . ?
C109 C49 C50 N10 -176.7(5) . . . . ?
C110 N22 C106 C105 173.5(5) . . . . ?
C110 N22 C106 C107 -4.0(7) . . . . ?
C111 N23 C115 C114 2.6(8) . . . . ?
C111 N23 C115 C116 -176.3(5) . . . . ?
C111 C112 C113 C114 0.1(10) . . . . ?
C112 C113 C114 C115 1.1(10) . . . . ?
C113 C114 C115 N23 -2.4(9) . . . . ?
C113 C114 C115 C116 176.3(5) . . . . ?
C114 C115 C116 N24 177.2(5) . . . . ?
C114 C115 C116 C117 -4.9(8) . . . . ?
C115 N23 C111 C112 -1.4(8) . . . . ?
C115 C116 C117 C118 -174.3(5) . . . . ?
C116 N24 C120 C119 1.2(7) . . . . ?
C116 C117 C118 C119 0.0(8) . . . . ?
C117 C118 C119 C12 173.9(5) . . . . ?
C117 C118 C119 C120 -2.7(8) . . . . ?
C118 C119 C120 N24 2.2(7) . . . . ?
C119 C12 C13 C14 173.9(5) . . . . ?
C120 N24 C116 C115 174.0(4) . . . . ?
C120 N24 C116 C117 -4.0(7) . . . . ?
O1 S1 C121 F1 -63.3(7) . . . . ?
O1 S1 C121 F2 174.1(6) . . . . ?
O1 S1 C121 F3 55.5(6) . . . . ?
O2 S1 C121 F1 60.3(6) . . . . ?
O2 S1 C121 F2 -62.4(6) . . . . ?
O2 S1 C121 F3 179.1(5) . . . . ?
O3 S1 C121 F1 179.2(6) . . . . ?
O3 S1 C121 F2 56.6(6) . . . . ?
O3 S1 C121 F3 -62.0(6) . . . . ?
O4 S2 C122 F4 -178.6(7) . . . . ?
O4 S2 C122 F5 65.3(11) . . . . ?
O4 S2 C122 F6 -58.9(13) . . . . ?
O5 S2 C122 F4 55.9(8) . . . . ?
O5 S2 C122 F5 -60.2(13) . . . . ?
O5 S2 C122 F6 175.7(12) . . . . ?
O6 S2 C122 F4 -63.7(7) . . . . ?
O6 S2 C122 F5 -179.8(10) . . . . ?
O6 S2 C122 F6 56.1(14) . . . . ?
O7 S3 C123 F7 -179.5(8) . . . . ?
O7 S3 C123 F8 67.0(12) . . . . ?
O7 S3 C123 F9 -55.5(14) . . . . ?
O8 S3 C123 F7 53.5(10) . . . . ?
O8 S3 C123 F8 -60.0(13) . . . . ?
O8 S3 C123 F9 177.4(13) . . . . ?
O9 S3 C123 F7 -64.0(9) . . . . ?
O9 S3 C123 F8 -177.5(11) . . . . ?
O9 S3 C123 F9 59.9(15) . . . . ?
O10 S4 C124 F10 178.4(6) . . . . ?
O10 S4 C124 F11 -61.8(7) . . . . ?
O10 S4 C124 F12 59.9(6) . . . . ?
O11 S4 C124 F10 57.6(6) . . . . ?
O11 S4 C124 F11 177.4(6) . . . . ?
O11 S4 C124 F12 -60.9(6) . . . . ?
O12 S4 C124 F10 -60.9(6) . . . . ?
O12 S4 C124 F11 58.9(7) . . . . ?
O12 S4 C124 F12 -179.4(5) . . . . ?

_smtbx_masks_special_details     ?
loop_
_smtbx_masks_void_nr
_smtbx_masks_void_average_x
_smtbx_masks_void_average_y
_smtbx_masks_void_average_z
_smtbx_masks_void_volume
_smtbx_masks_void_count_electrons
_smtbx_masks_void_content
1 -0.922 0.000 0.500 1993.2 657.5 ?
2 -0.242 0.500 0.000 1993.2 657.5 ?

_shelx_res_file                  
;
    2018ncs0256a.res created by SHELXL-2014/7

TITL 2018ncs0256a_a.res in P2(1)/c
REM Old TITL 2018ncs0256a in P2(1)/c
REM SHELXT solution in P2(1)/c
REM R1 0.239, Rweak 0.008, Alpha 0.069, Orientation as input
REM Formula found by SHELXT: C145 N30 O13 F12 S4 Co Ni9
CELL 0.71075 31.1965 18.5947 28.7563 90 110.013 90
ZERR 4 0.0006 0.0003 0.0006 0 0.002 0
LATT 1
SYMM -X,0.5+Y,0.5-Z
SFAC C H Br Co F N Ni O S
UNIT 520 372 16 4 48 108 16 48 16

L.S. 6 0 0
PLAN  20
SIZE 0.05 0.1 0.15
TEMP -173.15(10)
MORE -1
BOND $H
CONF
HTAB
ABIN
fmap 2 53
acta
REM <olex2.extras>
REM <HklSrc "%.\\2018ncs0256a.hkl">
REM </olex2.extras>

WGHT    0.042000   83.557510
FVAR       0.29212
BR1   3    0.305173    0.549620    0.481765    11.00000    0.02322    0.03611 =
         0.03419    0.00230    0.01194   -0.00093
BR2   3    0.286974    0.391653    0.565572    11.00000    0.02771    0.03667 =
         0.05014    0.01101    0.01808    0.00429
BR3   3    0.211115    0.398133    0.427041    11.00000    0.02634    0.03759 =
         0.05014   -0.00860    0.01680   -0.00297
BR4   3    0.195481    0.548129    0.517549    11.00000    0.02384    0.03414 =
         0.03835   -0.00029    0.01358    0.00148
CO1   4    0.249744    0.471453    0.498060    11.00000    0.02085    0.03080 =
         0.03787    0.00091    0.01252    0.00085
NI1   7    0.343889    0.649109    0.672496    11.00000    0.02185    0.04662 =
         0.02937   -0.00665    0.00712   -0.00331
NI2   7    0.379831    0.289124    0.449765    11.00000    0.03367    0.03020 =
         0.08035   -0.00606    0.03563    0.00184
NI3   7    0.116021    0.285367    0.537446    11.00000    0.02925    0.02785 =
         0.07106    0.00571    0.02743   -0.00252
NI4   7    0.158071    0.664511    0.331297    11.00000    0.02142    0.06121 =
         0.03786    0.02071    0.00796    0.00498
N1    6    0.280581    0.599193    0.661335    11.00000    0.01948    0.04672 =
         0.02968   -0.00383    0.00915    0.00061
N2    6    0.308180    0.730545    0.691803    11.00000    0.03160    0.05375 =
         0.03566   -0.01353    0.00847   -0.00577
N3    6    0.325860    0.692293    0.601896    11.00000    0.02312    0.03440 =
         0.03363   -0.00829    0.01011   -0.00385
N4    6    0.401544    0.709644    0.678168    11.00000    0.02919    0.04527 =
         0.04185   -0.00837    0.01324   -0.00393
N5    6    0.369701    0.602598    0.741625    11.00000    0.02222    0.07648 =
         0.02310   -0.00083    0.00469   -0.00606
N6    6    0.374299    0.557082    0.657161    11.00000    0.01790    0.03956 =
         0.03328    0.00058    0.00788   -0.00102
N7    6    0.400460    0.380890    0.492428    11.00000    0.02451    0.02956 =
         0.04620    0.00124    0.02127    0.00593
N8    6    0.422677    0.335171    0.417140    11.00000    0.03156    0.03725 =
         0.06402   -0.00403    0.02598    0.00444
N9    6    0.353709    0.204889    0.401217    11.00000    0.06867    0.03640 =
         0.12544   -0.02884    0.06918   -0.00984
N10   6    0.325267    0.338476    0.395756    11.00000    0.03241    0.04244 =
         0.05832   -0.01365    0.02551   -0.00450
N11   6    0.428855    0.230098    0.502845    11.00000    0.03894    0.03070 =
         0.10553    0.00509    0.04594    0.00547
N12   6    0.342227    0.247745    0.490395    11.00000    0.03647    0.02529 =
         0.08721    0.00170    0.03650    0.00836
N13   6    0.152998    0.246608    0.495227    11.00000    0.03298    0.02484 =
         0.08021   -0.00046    0.03348   -0.00282
N14   6    0.066215    0.231867    0.481411    11.00000    0.03329    0.03322 =
         0.08743   -0.00520    0.02945   -0.01145
N15   6    0.139104    0.196628    0.582319    11.00000    0.04057    0.03966 =
         0.09020    0.01585    0.03532    0.00224
N16   6    0.171419    0.328838    0.594296    11.00000    0.03258    0.03685 =
         0.05592    0.01618    0.02451    0.00359
N17   6    0.074487    0.328825    0.572628    11.00000    0.03325    0.03270 =
         0.06262    0.00496    0.02763   -0.00651
N18   6    0.097233    0.381460    0.498918    11.00000    0.02086    0.02815 =
         0.05258   -0.00287    0.01487   -0.00325
N19   6    0.127289    0.570925    0.343185    11.00000    0.01804    0.05373 =
         0.03455    0.00503    0.00724    0.00206
N20   6    0.132519    0.623893    0.260742    11.00000    0.02917    0.07567 =
         0.04364    0.01964    0.01501    0.00874
N21   6    0.194585    0.748661    0.315149    11.00000    0.03014    0.07194 =
         0.05194    0.02752    0.01416    0.00213
N22   6    0.220694    0.615426    0.340195    11.00000    0.02768    0.04866 =
         0.03176    0.01483    0.00787    0.00390
N23   6    0.100721    0.723870    0.328259    11.00000    0.02392    0.05138 =
         0.05159    0.02893    0.00703    0.00524
N24   6    0.176165    0.701344    0.403264    11.00000    0.02505    0.03433 =
         0.03828    0.01763    0.00941    0.00033
C1    1    0.270579    0.530600    0.651822    11.00000    0.02965    0.03974 =
         0.02403   -0.00299    0.01187    0.00093
AFIX  43
H1    2    0.293548    0.499390    0.648691    11.00000   -1.20000
AFIX   0
C2    1    0.227599    0.501735    0.646132    11.00000    0.02166    0.05262 =
         0.03001   -0.00012    0.00904   -0.00264
C3    1    0.194282    0.548888    0.648204    11.00000    0.03044    0.04821 =
         0.04324   -0.00197    0.01605   -0.00598
AFIX  43
H3    2    0.164229    0.531946    0.642782    11.00000   -1.20000
AFIX   0
C4    1    0.204331    0.619841    0.658019    11.00000    0.02646    0.05323 =
         0.03944   -0.00341    0.01498    0.00269
AFIX  43
H4    2    0.181380    0.652411    0.659523    11.00000   -1.20000
AFIX   0
C5    1    0.248424    0.644295    0.665828    11.00000    0.03333    0.04564 =
         0.02727   -0.00694    0.01154   -0.00273
C6    1    0.263174    0.717764    0.681227    11.00000    0.02602    0.05298 =
         0.03419   -0.00800    0.00957    0.00119
C7    1    0.234049    0.771406    0.685994    11.00000    0.03375    0.05676 =
         0.07177   -0.02400    0.01691   -0.00608
AFIX  43
H7    2    0.202205    0.762705    0.676640    11.00000   -1.20000
AFIX   0
C8    1    0.251922    0.837569    0.704497    11.00000    0.04790    0.06412 =
         0.08905   -0.03216    0.03080    0.00091
AFIX  43
H8    2    0.232597    0.874809    0.708434    11.00000   -1.20000
AFIX   0
C9    1    0.298370    0.848950    0.717240    11.00000    0.05111    0.06450 =
         0.07996   -0.03709    0.01939   -0.00904
AFIX  43
H9    2    0.311591    0.893599    0.730876    11.00000   -1.20000
AFIX   0
C10   1    0.324872    0.794541    0.709792    11.00000    0.03631    0.06734 =
         0.05384   -0.02438    0.01426   -0.00687
AFIX  43
H10   2    0.356637    0.802859    0.717836    11.00000   -1.20000
AFIX   0
C11   1    0.285202    0.689868    0.566813    11.00000    0.02808    0.03083 =
         0.03333   -0.00120    0.01483    0.00141
AFIX  43
H11   2    0.261692    0.663931    0.573440    11.00000   -1.20000
AFIX   0
C12   1    0.274856    0.722539    0.521374    11.00000    0.02571    0.03299 =
         0.03036   -0.00252    0.00880    0.00119
C13   1    0.310118    0.756905    0.511255    11.00000    0.03610    0.04917 =
         0.03976    0.00730    0.01751    0.00152
AFIX  43
H13   2    0.304986    0.777881    0.479684    11.00000   -1.20000
AFIX   0
C14   1    0.352598    0.760417    0.547255    11.00000    0.02822    0.04297 =
         0.05251    0.00030    0.01693   -0.00525
AFIX  43
H14   2    0.376995    0.784000    0.540809    11.00000   -1.20000
AFIX   0
C15   1    0.359413    0.729413    0.592730    11.00000    0.02468    0.03643 =
         0.04491   -0.00445    0.01390    0.00028
C16   1    0.402319    0.736638    0.635562    11.00000    0.02420    0.03913 =
         0.04686   -0.01161    0.00753   -0.00510
C17   1    0.440750    0.771849    0.632259    11.00000    0.03445    0.04548 =
         0.05289   -0.00660    0.01865   -0.00879
AFIX  43
H17   2    0.440972    0.790063    0.601477    11.00000   -1.20000
AFIX   0
C18   1    0.478437    0.779626    0.674717    11.00000    0.02609    0.04420 =
         0.07200   -0.01767    0.01435   -0.00777
AFIX  43
H18   2    0.505018    0.803167    0.673383    11.00000   -1.20000
AFIX   0
C19   1    0.477252    0.753542    0.718146    11.00000    0.03469    0.06210 =
         0.04854   -0.02143    0.00927   -0.01182
AFIX  43
H19   2    0.502724    0.759128    0.747708    11.00000   -1.20000
AFIX   0
C20   1    0.438163    0.718435    0.718817    11.00000    0.02569    0.05644 =
         0.03949   -0.01277    0.00286   -0.00270
AFIX  43
H20   2    0.437448    0.699977    0.749348    11.00000   -1.20000
AFIX   0
C21   1    0.369821    0.632586    0.784216    11.00000    0.02971    0.08283 =
         0.03754   -0.00961    0.00882   -0.00954
AFIX  43
H21   2    0.358806    0.680284    0.783872    11.00000   -1.20000
AFIX   0
C22   1    0.385688    0.595351    0.828641    11.00000    0.04146    0.10290 =
         0.03368   -0.00757    0.01423   -0.01733
AFIX  43
H22   2    0.386428    0.617957    0.858533    11.00000   -1.20000
AFIX   0
C23   1    0.400240    0.526001    0.829155    11.00000    0.06043    0.10031 =
         0.03920    0.01951    0.02138   -0.00141
AFIX  43
H23   2    0.410717    0.499854    0.859341    11.00000   -1.20000
AFIX   0
C24   1    0.399655    0.494068    0.785611    11.00000    0.05695    0.08314 =
         0.03589    0.02101    0.01568    0.00105
AFIX  43
H24   2    0.409229    0.445621    0.785323    11.00000   -1.20000
AFIX   0
C25   1    0.384761    0.534209    0.742082    11.00000    0.02517    0.05657 =
         0.04638    0.00876    0.01259   -0.00193
C26   1    0.386706    0.508335    0.693970    11.00000    0.02756    0.05137 =
         0.02751    0.01196    0.00881   -0.00292
C27   1    0.401328    0.440720    0.687245    11.00000    0.03372    0.04963 =
         0.05003    0.01994    0.01561    0.00584
AFIX  43
H27   2    0.408244    0.406165    0.713102    11.00000   -1.20000
AFIX   0
C28   1    0.405801    0.423780    0.642870    11.00000    0.02841    0.04980 =
         0.04986    0.01040    0.01978    0.00579
AFIX  43
H28   2    0.415034    0.376759    0.637445    11.00000   -1.20000
AFIX   0
C29   1    0.396917    0.474938    0.605860    11.00000    0.01855    0.04065 =
         0.03629    0.00411    0.00998    0.00059
C30   1    0.379849    0.540388    0.614346    11.00000    0.02060    0.03697 =
         0.02504   -0.00012    0.00793   -0.00009
AFIX  43
H30   2    0.371688    0.575105    0.588551    11.00000   -1.20000
AFIX   0
C31   1    0.391512    0.396838    0.532788    11.00000    0.01932    0.02624 =
         0.04915    0.01111    0.01084    0.00546
AFIX  43
H31   2    0.374676    0.363126    0.544473    11.00000   -1.20000
AFIX   0
C32   1    0.405391    0.460468    0.559290    11.00000    0.01979    0.04014 =
         0.03551    0.01073    0.01342    0.00939
C33   1    0.428504    0.509745    0.540587    11.00000    0.02252    0.03178 =
         0.04629    0.00324    0.01544   -0.00156
AFIX  43
H33   2    0.437863    0.554540    0.556766    11.00000   -1.20000
AFIX   0
C34   1    0.437919    0.493189    0.497945    11.00000    0.02303    0.03897 =
         0.04383    0.00795    0.01723    0.00361
AFIX  43
H34   2    0.453368    0.526761    0.484389    11.00000   -1.20000
AFIX   0
C35   1    0.424558    0.427467    0.475597    11.00000    0.02015    0.03403 =
         0.03953   -0.00001    0.01231    0.00454
C36   1    0.435177    0.403726    0.431594    11.00000    0.02457    0.03946 =
         0.04261    0.00091    0.01537    0.00710
C37   1    0.455874    0.446171    0.406537    11.00000    0.03193    0.04766 =
         0.04419   -0.00091    0.01559   -0.00141
AFIX  43
H37   2    0.463884    0.494410    0.416704    11.00000   -1.20000
AFIX   0
C38   1    0.465048    0.418177    0.366197    11.00000    0.05467    0.05800 =
         0.04971   -0.00074    0.02915   -0.00071
AFIX  43
H38   2    0.479682    0.446705    0.348640    11.00000   -1.20000
AFIX   0
C39   1    0.452743    0.349321    0.352276    11.00000    0.04770    0.06690 =
         0.05768   -0.00516    0.03030    0.00587
AFIX  43
H39   2    0.458735    0.329024    0.324805    11.00000   -1.20000
AFIX   0
C40   1    0.431586    0.309252    0.378174    11.00000    0.03995    0.04394 =
         0.06856   -0.01611    0.02746    0.00773
AFIX  43
H40   2    0.422953    0.261215    0.367961    11.00000   -1.20000
AFIX   0
C41   1    0.367708    0.136027    0.409222    11.00000    0.08274    0.04646 =
         0.16685   -0.03027    0.08662   -0.00465
AFIX  43
H41   2    0.395895    0.125771    0.434582    11.00000   -1.20000
AFIX   0
C42   1    0.342676    0.080228    0.382027    11.00000    0.12911    0.04946 =
         0.25300   -0.06626    0.13176   -0.02983
AFIX  43
H42   2    0.353768    0.032351    0.388398    11.00000   -1.20000
AFIX   0
C43   1    0.303092    0.093104    0.346933    11.00000    0.14106    0.08351 =
         0.23732   -0.09501    0.11882   -0.05785
AFIX  43
H43   2    0.284960    0.054448    0.329021    11.00000   -1.20000
AFIX   0
C44   1    0.288176    0.163889    0.336428    11.00000    0.10381    0.07243 =
         0.15064   -0.06540    0.06924   -0.03474
AFIX  43
H44   2    0.260723    0.174219    0.309998    11.00000   -1.20000
AFIX   0
C45   1    0.313869    0.218798    0.364980    11.00000    0.05377    0.06535 =
         0.10555   -0.04280    0.04710   -0.02112
C46   1    0.299721    0.294770    0.359279    11.00000    0.04865    0.05621 =
         0.07832   -0.03344    0.04065   -0.01886
C47   1    0.262820    0.321132    0.320562    11.00000    0.04617    0.08358 =
         0.05923   -0.02941    0.01721   -0.02383
AFIX  43
H47   2    0.244551    0.289516    0.295707    11.00000   -1.20000
AFIX   0
C48   1    0.253013    0.392806    0.318508    11.00000    0.03792    0.07286 =
         0.05346   -0.01437    0.01600   -0.00889
AFIX  43
H48   2    0.227479    0.410976    0.292418    11.00000   -1.20000
AFIX   0
C49   1    0.279717    0.438719    0.353786    11.00000    0.02285    0.06612 =
         0.03181   -0.01392    0.00819   -0.00718
C50   1    0.315183    0.408344    0.392347    11.00000    0.02862    0.04474 =
         0.03609   -0.01344    0.01824   -0.00320
AFIX  43
H50   2    0.333315    0.439260    0.417791    11.00000   -1.20000
AFIX   0
C51   1    0.472730    0.223275    0.506444    11.00000    0.04221    0.04096 =
         0.12756    0.01488    0.04981    0.01800
AFIX  43
H51   2    0.482219    0.243432    0.481193    11.00000   -1.20000
AFIX   0
C52   1    0.503962    0.188854    0.544577    11.00000    0.04122    0.05971 =
         0.15501    0.03190    0.05253    0.01469
AFIX  43
H52   2    0.534663    0.184493    0.545776    11.00000   -1.20000
AFIX   0
C53   1    0.490838    0.160738    0.580973    11.00000    0.04439    0.08549 =
         0.15395    0.05519    0.04175    0.02971
AFIX  43
H53   2    0.512361    0.137582    0.608608    11.00000   -1.20000
AFIX   0
C54   1    0.444872    0.166328    0.577254    11.00000    0.05035    0.07734 =
         0.12967    0.03784    0.05080    0.00588
AFIX  43
H54   2    0.434703    0.146471    0.602098    11.00000   -1.20000
AFIX   0
C55   1    0.415081    0.200794    0.537313    11.00000    0.03436    0.04011 =
         0.10565    0.01448    0.03422    0.01102
C56   1    0.365346    0.207523    0.528634    11.00000    0.03606    0.03824 =
         0.09219    0.00211    0.03880   -0.00058
C57   1    0.344143    0.172254    0.556458    11.00000    0.05171    0.06431 =
         0.10920    0.02645    0.04168    0.00988
AFIX  43
H57   2    0.361292    0.145519    0.584893    11.00000   -1.20000
AFIX   0
C58   1    0.296570    0.176480    0.542048    11.00000    0.05077    0.06625 =
         0.11313    0.01784    0.05538   -0.00241
AFIX  43
H58   2    0.281156    0.153025    0.561114    11.00000   -1.20000
AFIX   0
C59   1    0.272407    0.213925    0.500977    11.00000    0.04525    0.02939 =
         0.09089    0.00154    0.03999    0.00191
C60   1    0.296918    0.250288    0.476300    11.00000    0.03227    0.02637 =
         0.08182    0.00230    0.02983    0.00199
AFIX  43
H60   2    0.280714    0.278245    0.448109    11.00000   -1.20000
AFIX   0
C61   1    0.198279    0.248203    0.509279    11.00000    0.03544    0.02786 =
         0.06725    0.00328    0.02608   -0.00085
AFIX  43
H61   2    0.215108    0.272838    0.538837    11.00000   -1.20000
AFIX   0
C62   1    0.221619    0.214785    0.481864    11.00000    0.03609    0.03558 =
         0.09497    0.00322    0.03870    0.00005
C63   1    0.196942    0.182053    0.438454    11.00000    0.05244    0.06980 =
         0.11400   -0.02660    0.04956   -0.01327
AFIX  43
H63   2    0.211912    0.161062    0.418045    11.00000   -1.20000
AFIX   0
C64   1    0.149963    0.179786    0.424528    11.00000    0.04642    0.07071 =
         0.12005   -0.03924    0.04511   -0.01318
AFIX  43
H64   2    0.132393    0.156383    0.394732    11.00000   -1.20000
AFIX   0
C65   1    0.128761    0.211622    0.454062    11.00000    0.04002    0.03960 =
         0.08886   -0.01482    0.03345   -0.01039
C66   1    0.078735    0.206565    0.444111    11.00000    0.03965    0.04313 =
         0.10402   -0.01788    0.03357   -0.01123
C67   1    0.048433    0.177424    0.402229    11.00000    0.05652    0.09924 =
         0.13225   -0.06541    0.04759   -0.02865
AFIX  43
H67   2    0.058118    0.161680    0.375986    11.00000   -1.20000
AFIX   0
C68   1    0.003062    0.171272    0.398797    11.00000    0.04845    0.11200 =
         0.15596   -0.06836    0.04635   -0.03565
AFIX  43
H68   2   -0.018644    0.150430    0.370239    11.00000   -1.20000
AFIX   0
C69   1   -0.010082    0.195146    0.436387    11.00000    0.03507    0.07132 =
         0.12992   -0.03213    0.03328   -0.02378
AFIX  43
H69   2   -0.040928    0.190628    0.434642    11.00000   -1.20000
AFIX   0
C70   1    0.021772    0.225967    0.477051    11.00000    0.03746    0.04017 =
         0.10514   -0.00610    0.03583   -0.00629
AFIX  43
H70   2    0.012282    0.243718    0.502956    11.00000   -1.20000
AFIX   0
C71   1    0.122861    0.130014    0.570409    11.00000    0.06003    0.03471 =
         0.11402    0.01939    0.04689   -0.00184
AFIX  43
H71   2    0.094973    0.123997    0.543679    11.00000   -1.20000
AFIX   0
C72   1    0.144500    0.070556    0.594869    11.00000    0.08173    0.04195 =
         0.10412    0.01118    0.03993   -0.00569
AFIX  43
H72   2    0.132919    0.023795    0.584423    11.00000   -1.20000
AFIX   0
C73   1    0.183382    0.079808    0.634910    11.00000    0.11689    0.03621 =
         0.10156    0.02406    0.04934    0.01084
AFIX  43
H73   2    0.197878    0.039114    0.653732    11.00000   -1.20000
AFIX   0
C74   1    0.202295    0.148664    0.648712    11.00000    0.08197    0.05140 =
         0.09143    0.02597    0.04220    0.01951
AFIX  43
H74   2    0.229942    0.155752    0.675595    11.00000   -1.20000
AFIX   0
C75   1    0.177689    0.206221    0.620207    11.00000    0.05806    0.03686 =
         0.07760    0.02152    0.03848    0.00932
C76   1    0.194800    0.281353    0.629079    11.00000    0.03948    0.05253 =
         0.05678    0.01455    0.02484    0.00633
C77   1    0.230995    0.303058    0.668705    11.00000    0.05446    0.05311 =
         0.06390    0.02542    0.02314    0.01718
AFIX  43
H77   2    0.247483    0.268494    0.692416    11.00000   -1.20000
AFIX   0
C78   1    0.244163    0.374163    0.675076    11.00000    0.03851    0.06126 =
         0.05409    0.01197    0.01454    0.01093
AFIX  43
H78   2    0.269802    0.388884    0.702420    11.00000   -1.20000
AFIX   0
C79   1    0.218632    0.424089    0.640047    11.00000    0.02991    0.04530 =
         0.04443    0.00997    0.02077    0.00112
C80   1    0.182984    0.397750    0.599838    11.00000    0.02432    0.03449 =
         0.04532    0.00967    0.01826    0.00102
AFIX  43
H80   2    0.166090    0.430737    0.575131    11.00000   -1.20000
AFIX   0
C81   1    0.065178    0.299349    0.610192    11.00000    0.04064    0.04587 =
         0.06543    0.00842    0.02399   -0.00540
AFIX  43
H81   2    0.072962    0.250343    0.618009    11.00000   -1.20000
AFIX   0
C82   1    0.044787    0.336702    0.638192    11.00000    0.06417    0.05156 =
         0.05685    0.00852    0.03211   -0.00859
AFIX  43
H82   2    0.038367    0.313896    0.664637    11.00000   -1.20000
AFIX   0
C83   1    0.033880    0.407652    0.627176    11.00000    0.05169    0.06075 =
         0.05474   -0.01113    0.02723   -0.00345
AFIX  43
H83   2    0.020077    0.434804    0.646241    11.00000   -1.20000
AFIX   0
C84   1    0.043140    0.439461    0.588025    11.00000    0.03790    0.04017 =
         0.04627   -0.00529    0.01793   -0.00343
AFIX  43
H84   2    0.035817    0.488515    0.579873    11.00000   -1.20000
AFIX   0
C85   1    0.063107    0.398580    0.561303    11.00000    0.02581    0.03801 =
         0.04587   -0.00446    0.01627   -0.01013
C86   1    0.074069    0.426755    0.518403    11.00000    0.01967    0.03440 =
         0.04306   -0.00761    0.01452   -0.00987
C87   1    0.061540    0.494730    0.498231    11.00000    0.02609    0.03275 =
         0.05684   -0.00359    0.02340   -0.00188
AFIX  43
H87   2    0.046219    0.527117    0.512763    11.00000   -1.20000
AFIX   0
C88   1    0.071504    0.514583    0.457170    11.00000    0.02596    0.03143 =
         0.05182    0.00044    0.01537   -0.00214
AFIX  43
H88   2    0.063164    0.560994    0.443189    11.00000   -1.20000
AFIX   0
C89   1    0.093737    0.467035    0.436005    11.00000    0.01928    0.02976 =
         0.04812   -0.00102    0.01312   -0.00381
C90   1    0.106186    0.401418    0.458798    11.00000    0.02024    0.02945 =
         0.04403   -0.00319    0.01851   -0.00244
AFIX  43
H90   2    0.122017    0.368651    0.445130    11.00000   -1.20000
AFIX   0
C91   1    0.120858    0.551022    0.384387    11.00000    0.01496    0.03587 =
         0.04081    0.00021    0.00388   -0.00053
AFIX  43
H91   2    0.129242    0.583590    0.411476    11.00000   -1.20000
AFIX   0
C92   1    0.102414    0.484737    0.390258    11.00000    0.01728    0.04149 =
         0.03962    0.00068    0.01238    0.00388
C93   1    0.093102    0.436991    0.351248    11.00000    0.03429    0.04796 =
         0.05823   -0.00710    0.02368   -0.00272
AFIX  43
H93   2    0.082427    0.389953    0.354199    11.00000   -1.20000
AFIX   0
C94   1    0.099328    0.457756    0.308248    11.00000    0.04302    0.06561 =
         0.04896   -0.01827    0.02075    0.00500
AFIX  43
H94   2    0.092928    0.425150    0.281289    11.00000   -1.20000
AFIX   0
C95   1    0.114786    0.525577    0.304253    11.00000    0.02744    0.05660 =
         0.04357    0.00394    0.01505    0.00777
C96   1    0.118899    0.556156    0.257868    11.00000    0.04357    0.08943 =
         0.02522    0.00876    0.01427    0.02937
C97   1    0.107007    0.516093    0.214505    11.00000    0.09771    0.08732 =
         0.05594    0.00530    0.03585    0.03627
AFIX  43
H97   2    0.098037    0.467106    0.213266    11.00000   -1.20000
AFIX   0
C98   1    0.109113    0.552783    0.172557    11.00000    0.13996    0.13027 =
         0.03926    0.01316    0.04694    0.07523
AFIX  43
H98   2    0.101506    0.528097    0.141868    11.00000   -1.20000
AFIX   0
C99   1    0.121678    0.621995    0.175204    11.00000    0.06871    0.11788 =
         0.06195    0.03880    0.03552    0.05303
AFIX  43
H99   2    0.122166    0.646849    0.146526    11.00000   -1.20000
AFIX   0
C100  1    0.133845    0.656360    0.220167    11.00000    0.03675    0.11757 =
         0.04184    0.02273    0.01524    0.02258
AFIX  43
H100  2    0.143543    0.705055    0.222274    11.00000   -1.20000
AFIX   0
C101  1    0.178741    0.813226    0.299824    11.00000    0.03930    0.08539 =
         0.10257    0.06483    0.02236    0.02275
AFIX  43
H101  2    0.147079    0.822188    0.292085    11.00000   -1.20000
AFIX   0
C102  1    0.206123    0.868174    0.294565    11.00000    0.05199    0.09235 =
         0.13966    0.08027    0.03598    0.01994
AFIX  43
H102  2    0.193440    0.913842    0.282630    11.00000   -1.20000
AFIX   0
C103  1    0.252065    0.856195    0.306791    11.00000    0.04980    0.08548 =
         0.14453    0.07019    0.04027    0.01295
AFIX  43
H103  2    0.271857    0.893780    0.304461    11.00000   -1.20000
AFIX   0
C104  1    0.268901    0.788765    0.322475    11.00000    0.03516    0.08354 =
         0.08428    0.03586    0.02576    0.00459
AFIX  43
H104  2    0.300586    0.779187    0.331102    11.00000   -1.20000
AFIX   0
C105  1    0.239620    0.735342    0.325593    11.00000    0.02503    0.07797 =
         0.03778    0.02373    0.00691    0.00580
C106  1    0.253803    0.660566    0.337595    11.00000    0.02318    0.06880 =
         0.02339    0.01062    0.00724   -0.00294
C107  1    0.297348    0.635754    0.343989    11.00000    0.02591    0.05770 =
         0.03590    0.00987    0.01012   -0.00144
AFIX  43
H107  2    0.320685    0.668222    0.343451    11.00000   -1.20000
AFIX   0
C108  1    0.306168    0.563844    0.351079    11.00000    0.02038    0.07344 =
         0.03102   -0.00327    0.00814   -0.00234
AFIX  43
H108  2    0.335987    0.546221    0.356017    11.00000   -1.20000
AFIX   0
C109  1    0.272127    0.516772    0.351112    11.00000    0.02464    0.05733 =
         0.02536    0.00080    0.00562    0.00223
C110  1    0.229812    0.546414    0.346013    11.00000    0.01733    0.07226 =
         0.02874    0.00309    0.00502   -0.00615
AFIX  43
H110  2    0.206120    0.514851    0.346787    11.00000   -1.20000
AFIX   0
C111  1    0.064117    0.734752    0.288048    11.00000    0.03260    0.06374 =
         0.05322    0.03020    0.00880    0.00799
AFIX  43
H111  2    0.064584    0.718585    0.256887    11.00000   -1.20000
AFIX   0
C112  1    0.025374    0.768969    0.290342    11.00000    0.02508    0.06296 =
         0.06932    0.03553    0.00448    0.00508
AFIX  43
H112  2   -0.000363    0.776125    0.261249    11.00000   -1.20000
AFIX   0
C113  1    0.024966    0.791883    0.334710    11.00000    0.03001    0.06646 =
         0.07312    0.02478    0.01498    0.01533
AFIX  43
H113  2   -0.001275    0.815388    0.337006    11.00000   -1.20000
AFIX   0
C114  1    0.062297    0.781364    0.376505    11.00000    0.02500    0.06421 =
         0.06305    0.01500    0.01089    0.00990
AFIX  43
H114  2    0.062040    0.796647    0.407932    11.00000   -1.20000
AFIX   0
C115  1    0.100483    0.747928    0.371975    11.00000    0.02586    0.04719 =
         0.04485    0.01644    0.01393   -0.00002
C116  1    0.143274    0.737923    0.414166    11.00000    0.02260    0.04359 =
         0.04910    0.01814    0.01380    0.00584
C117  1    0.150725    0.764785    0.460560    11.00000    0.03173    0.05562 =
         0.05042    0.01217    0.01819    0.00996
AFIX  43
H117  2    0.126704    0.787981    0.467979    11.00000   -1.20000
AFIX   0
C118  1    0.193252    0.758115    0.496608    11.00000    0.03936    0.05186 =
         0.04378    0.00865    0.01803    0.00737
AFIX  43
H118  2    0.198724    0.776631    0.528921    11.00000   -1.20000
AFIX   0
C119  1    0.227701    0.724196    0.485078    11.00000    0.02675    0.03961 =
         0.03655    0.00869    0.01243    0.00066
C120  1    0.217488    0.695729    0.438434    11.00000    0.01965    0.03497 =
         0.04482    0.01441    0.00940    0.00304
AFIX  43
H120  2    0.240792    0.670872    0.430693    11.00000   -1.20000
AFIX   0

S1    9    0.582781    0.355747    0.673417    11.00000    0.03037    0.07105 =
         0.05277    0.01659    0.01552    0.01412
F1    5    0.502804    0.301343    0.659441    11.00000    0.06803    0.11110 =
         0.16317    0.03956    0.05185   -0.01656
F2    5    0.511210    0.344778    0.593863    11.00000    0.08980    0.11243 =
         0.06093   -0.00696   -0.01717    0.00313
F3    5    0.503188    0.415720    0.648045    11.00000    0.03265    0.09819 =
         0.10134    0.02255    0.02181    0.01990
O1    8    0.587041    0.372850    0.723091    11.00000    0.06950    0.13729 =
         0.06107    0.00257    0.00785    0.05238
O2    8    0.599135    0.287348    0.665000    11.00000    0.07135    0.07081 =
         0.08383    0.02471    0.03436    0.03483
O3    8    0.595299    0.412713    0.648425    11.00000    0.04409    0.06517 =
         0.13481    0.02180    0.04284    0.00929
C121  1    0.521982    0.353357    0.641618    11.00000    0.03598    0.07812 =
         0.07950    0.01289    0.01682    0.00375
S2    9    0.367967    0.277119    0.750144    11.00000    0.04257    0.11276 =
         0.11325    0.06912    0.02679    0.01673
F4    5    0.319488    0.214107    0.664833    11.00000    0.10821    0.22645 =
         0.17305   -0.06753    0.05395   -0.00949
F5    5    0.386593    0.170690    0.700641    11.00000    0.20734    0.12814 =
         0.26161    0.07084    0.18436    0.05442
F6    5    0.382002    0.267394    0.664632    11.00000    0.24809    0.09820 =
         0.13825    0.02937    0.11785   -0.02122
O4    8    0.415302    0.289067    0.769877    11.00000    0.04616    0.19558 =
         0.16209    0.08095   -0.00147    0.00833
O5    8    0.346085    0.228482    0.771422    11.00000    0.16778    0.11501 =
         0.22039    0.04921    0.15473   -0.00253
O6    8    0.343871    0.341516    0.734095    11.00000    0.08091    0.09718 =
         0.11703    0.03467    0.03357    0.02267
C122  1    0.366270    0.231434    0.693631    11.00000    0.29730    0.04853 =
         0.11618    0.01991    0.14178    0.00497
S3    9    0.128232    0.297840    0.235515    11.00000    0.05466    0.10247 =
         0.11253   -0.06824    0.03988   -0.02898
F7    5    0.170225    0.231987    0.320591    11.00000    0.17951    0.27169 =
         0.19678    0.08476    0.09525   -0.00297
F8    5    0.104667    0.192722    0.281881    11.00000    0.26195    0.13189 =
         0.32259   -0.08569    0.24235   -0.07764
F9    5    0.108509    0.285410    0.318372    11.00000    0.31999    0.12626 =
         0.22335   -0.05847    0.21168   -0.00127
O7    8    0.083411    0.314187    0.212459    11.00000    0.05846    0.18725 =
         0.20211   -0.07684   -0.00465   -0.01013
O8    8    0.151290    0.247268    0.216510    11.00000    0.19616    0.09424 =
         0.23648   -0.05599    0.17049   -0.01757
O9    8    0.154332    0.358935    0.255258    11.00000    0.07496    0.10136 =
         0.10313   -0.03989    0.01769   -0.01905
C123  1    0.125983    0.253043    0.290785    11.00000    0.24904    0.05142 =
         0.18447   -0.03563    0.15874   -0.02279
S4    9   -0.085574    0.372196    0.322228    11.00000    0.02974    0.06966 =
         0.06330   -0.01870    0.01643   -0.01606
F10   5   -0.012105    0.357218    0.399041    11.00000    0.08672    0.10235 =
         0.07689   -0.01010   -0.01243    0.00075
F11   5   -0.006564    0.316663    0.332384    11.00000    0.06658    0.11285 =
         0.16343   -0.05045    0.04887    0.01158
F12   5   -0.005364    0.430679    0.345838    11.00000    0.03808    0.09459 =
         0.12043   -0.03255    0.03144   -0.02646
O10   8   -0.090680    0.387035    0.271592    11.00000    0.07416    0.15402 =
         0.05530   -0.00173    0.00384   -0.04945
O11   8   -0.096183    0.428386    0.349551    11.00000    0.03862    0.07615 =
         0.15035   -0.04209    0.04643   -0.01020
O12   8   -0.101348    0.303905    0.330904    11.00000    0.07173    0.07000 =
         0.08569   -0.02694    0.03307   -0.03010
C124  1   -0.024412    0.368801    0.351046    11.00000    0.04703    0.07943 =
         0.07273   -0.02558    0.01943    0.00136
N25   6    0.545386    0.318005    0.469703    11.00000    0.04552    0.04970 =
         0.06011    0.00710    0.01728   -0.00656
C125  1    0.575531    0.316287    0.505087    11.00000    0.04258    0.04660 =
         0.04696    0.00694    0.02219   -0.00507
C126  1    0.614235    0.315949    0.550213    11.00000    0.04150    0.08688 =
         0.04786    0.00580    0.01735   -0.01127
AFIX 137
H12A  2    0.638191    0.347020    0.546402    11.00000   -1.50000
H12B  2    0.625887    0.266771    0.557554    11.00000   -1.50000
H12C  2    0.604992    0.333827    0.577425    11.00000   -1.50000
AFIX   0

N26   6    0.274302    0.022713    0.727315    11.00000    0.13104    0.08204 =
         0.06026   -0.00627    0.00721    0.03908
C127  1    0.311644    0.039831    0.747516    11.00000    0.11192    0.07024 =
         0.05369    0.01583    0.02724    0.02899
C128  1    0.356940    0.059029    0.776164    11.00000    0.09205    0.10944 =
         0.15179    0.04781    0.04947   -0.00298
AFIX 137
H12D  2    0.372467    0.078233    0.754421    11.00000   -1.50000
H12E  2    0.373271    0.016441    0.793448    11.00000   -1.50000
H12F  2    0.356422    0.095697    0.800445    11.00000   -1.50000
AFIX   0

N27   6    0.047016    0.685723    0.475104    11.00000    0.05196    0.05591 =
         0.06659   -0.01351    0.02057    0.00633
C129  1    0.077528    0.682697    0.510879    11.00000    0.04904    0.03732 =
         0.06209   -0.00407    0.03390    0.00683
C130  1    0.116670    0.677779    0.556060    11.00000    0.04449    0.07873 =
         0.05642    0.00315    0.02209    0.01278
AFIX 137
H13A  2    0.140356    0.648363    0.550135    11.00000   -1.50000
H13B  2    0.107443    0.655564    0.582073    11.00000   -1.50000
H13C  2    0.128671    0.726087    0.566517    11.00000   -1.50000
AFIX   0
HKLF 4

REM  2018ncs0256a_a.res in P2(1)/c
REM R1 =  0.0744 for   23303 Fo > 4sig(Fo)  and  0.1120 for all   35971 data
REM   1750 parameters refined using      0 restraints

END

WGHT      0.0423     82.5895

REM Instructions for potential hydrogen bonds
HTAB C1 Br2
HTAB C1 N6
EQIV $1 x, y+1, z
HTAB C9 N26_$1
EQIV $2 -x+1, y+1/2, -z+3/2
HTAB C10 O1_$2
HTAB C11 Br4
HTAB C11 N1
HTAB C21 O2_$2
HTAB C27 O6
HTAB C30 Br1
HTAB C31 Br2
HTAB C31 N12
HTAB C50 Br1
HTAB C50 N7
HTAB C51 N25
HTAB C60 Br3
HTAB C60 N10
HTAB C61 Br2
HTAB C61 N16
EQIV $3 -x, -y+1, -z+1
HTAB C70 N27_$3
HTAB C71 N14
HTAB C80 Br4
HTAB C80 N18
HTAB C90 Br3
HTAB C90 N13
HTAB C91 Br4
HTAB C91 N24
HTAB C94 O9
EQIV $4 -x, y+1/2, -z+1/2
HTAB C100 O12_$4
HTAB C101 O10_$4
HTAB C110 Br3
HTAB C110 N19
HTAB C120 Br1
HTAB C120 N22
EQIV $5 -x+1, -y+1, -z+1
HTAB C126 Br1_$5
HTAB C126 O3
HTAB C128 F5
EQIV $6 -x+1, y-1/2, -z+3/2
HTAB C128 O3_$6
HTAB C128 O5
HTAB C130 Br4
HTAB C130 O11_$3

REM Highest difference peak  1.680,  deepest hole -1.077,  1-sigma level  0.098
Q1    1   0.3838  0.2798  0.4814  11.00000  0.05    1.68
Q2    1   0.2214  0.3831  0.4607  11.00000  0.05    1.38
Q3    1   0.2995  0.3959  0.6012  11.00000  0.05    1.24
Q4    1   0.1601  0.6201  0.3356  11.00000  0.05    1.24
Q5    1   0.3408  0.6861  0.6531  11.00000  0.05    1.15
Q6    1   0.1204  0.3144  0.5602  11.00000  0.05    1.11
Q7    1   0.4005  0.2360  0.7168  11.00000  0.05    1.07
Q8    1   0.1233  0.2648  0.5610  11.00000  0.05    0.94
Q9    1   0.3729  0.3041  0.7850  11.00000  0.05    0.92
Q10   1   0.1369  0.2833  0.5721  11.00000  0.05    0.85
Q11   1   0.1455  0.6469  0.3027  11.00000  0.05    0.77
Q12   1   0.3223  0.3042  0.6795  11.00000  0.05    0.76
Q13   1   0.0982  0.2344  0.2848  11.00000  0.05    0.70
Q14   1   0.1353  0.6285  0.0596  11.00000  0.05    0.65
Q15   1   0.2827  0.4231  0.5821  11.00000  0.05    0.64
Q16   1   0.3445  0.2533  0.6978  11.00000  0.05    0.58
Q17   1   0.2616  0.4578  0.5202  11.00000  0.05    0.56
Q18   1   0.0941  0.3242  0.2018  11.00000  0.05    0.55
Q19   1   0.1404  0.1744  0.3137  11.00000  0.05    0.52
Q20   1   0.0901  0.2444  0.2225  11.00000  0.05    0.50
;
_shelx_res_checksum              56671
_shelx_hkl_file                  
;
   3   0   0 47.0848 7.33045  12
  -3   0   0 83.0612 4.74852  13
  -3   0   0 93.3774 4.13698   6
   3   0   0 30.4166 7.71116   5
   3   0   0 77.3535 4.37816  11
   3   0   0 76.0042 4.76776  13
   3   0   0 63.7831 5.39877   8
   3   0   0 74.5005 4.12160   6
   3   0   0 61.9575 5.14687  10
  -3   0   0 71.8011 4.35026  11
  -3   0   0 51.1606 7.43134  12
  -3   0   0 84.4340 5.43576  10
  -3   0   0 73.9815 5.35937   8
   4   0   0 41112.4 843.071  10
   4   0   0 40426.8 842.239  11
   4   0   0 39495.0 843.016   8
   4   0   0 38924.3 845.926   5
  -4   0   0 39800.9 843.211  10
  -4   0   0 38194.1 842.937   8
   4   0   0 40191.9 842.632  13
  -4   0   0 40764.7 844.967  12
   4   0   0 39969.1 842.201   6
  -4   0   0 37177.6 842.138  11
   4   0   0 40117.4 844.812  12
   5   0   0 43.3743 5.91238   6
   5   0   0 49.7196 7.99260   8
   5   0   0 37.6730 8.00528  10
  -5   0   0 43.7463 11.8727  12
   5   0   0 34.6003 11.4263  12
   5   0   0 44.8014 5.97205  11
  -5   0   0 48.3789 8.30969  10
  -5   0   0 44.3897 7.78950   8
   5   0   0 49.6394 7.19395  13
   5   0   0 15.1221 11.6764   5
   6   0   0 287.937 11.2050  11
   6   0   0 307.697 11.9287   9
   6   0   0 285.755 9.42448   7
   6   0   0 262.749 11.2542   6
   6   0   0 317.022 13.3377  10
   7   0   0 25.5740 15.9030   5
   7   0   0 55.9691 10.8660  10
   7   0   0 58.2621 8.21419   6
   7   0   0 60.4899 8.39246  11
   7   0   0 55.3381 6.03670   7
   7   0   0 55.7609 17.3619  12
   7   0   0 47.5516 8.64320   9
   7   0   0 77.3333 9.86711  13
   7   0   0 50.8811 11.7669   8
   8   0   0 13887.5 286.218   6
   8   0   0 13588.5 284.624   7
   8   0   0 13239.7 286.120  11
   8   0   0 13264.8 287.962   8
   8   0   0 13404.9 287.562  10
   8   0   0 13090.2 287.117  13
   8   0   0 13075.0 291.147  12
  -8   0   0 13948.1 284.816   7
   8   0   0 13648.9 286.792   9
   8   0   0 13058.6 293.438   5
   9   0   0-11.4381 9.84763   6
   9   0   0 3.52881 6.89329   7
   9   0   0-10.5735 20.4422  12
  -9   0   0 14.6757 15.1518   6
   9   0   0-1.76664 10.4686   9
   9   0   0-4.64439 10.8308  11
   9   0   0-6.04823 15.1298   8
  -9   0   0 1.52190 7.22846   7
   9   0   0 9.16214 11.9774  13
   9   0   0-20.9538 19.8091   5
   9   0   0-9.53875 14.1869  10
  10   0   0 36299.0 750.245   9
  10   0   0 36838.9 756.076  12
  10   0   0 36148.5 751.098  10
  10   0   0 35517.0 751.612   8
  10   0   0 35686.6 750.740  13
  10   0   0 34961.5 749.402   6
  10   0   0 35523.0 749.374  11
  10   0   0 35108.4 747.410   7
  10   0   0 35675.0 758.813   5
 -10   0   0 35990.4 747.646   7
  11   0   0 35.1755 13.5038   9
  11   0   0 42.6542 15.5463  13
 -11   0   0 37.4098 12.8937  11
 -11   0   0 39.5623 8.93397   7
  11   0   0 31.7884 12.1040   6
  11   0   0 31.3343 13.2786  11
  11   0   0 44.3822 8.85936   7
  11   0   0 15.5643 18.3589   8
  11   0   0 35.7862 16.9201  10
  11   0   0 46.9287 24.6230  12
  11   0   0-1.50695 23.2818   5
 -12   0   0 2097.42 50.4111  11
  12   0   0 2117.10 50.2633   6
  12   0   0 2057.56 61.4413   5
  12   0   0 2122.87 46.9475   7
  12   0   0 1975.61 50.0153  11
 -12   0   0 1990.21 55.3520  10
  12   0   0 1974.84 52.9847  10
 -12   0   0 2083.10 53.2124   8
  12   0   0 1973.55 52.0919  13
  12   0   0 1954.73 60.5522  12
 -12   0   0 2156.24 47.3477   7
  12   0   0 1954.77 54.3945   8
  12   0   0 2035.47 51.2252   9
  13   0   0 264.746 19.0857   9
  13   0   0 174.738 28.1992   5
 -13   0   0 257.989 21.7037   8
  13   0   0 234.794 12.4851   7
  13   0   0 222.765 31.4853  12
 -13   0   0 219.497 25.6463  10
  13   0   0 250.953 17.6217   6
 -13   0   0 289.033 18.2416  11
 -13   0   0 176.819 31.8378  12
  13   0   0 230.559 18.8701  11
  13   0   0 228.124 21.2821  13
  13   0   0 245.906 22.2180  10
 -13   0   0 246.857 13.4438   7
  13   0   0 219.454 24.0717   8
  14   0   0 2745.22 71.1421  11
  14   0   0 3070.28 74.3938  13
 -14   0   0 2945.77 71.8730  11
 -14   0   0 2881.23 75.2533   8
  14   0   0 3191.33 85.1818   5
  14   0   0 3047.95 71.5961   6
  14   0   0 3003.79 67.3172   7
 -14   0   0 3157.86 77.2487  10
  14   0   0 3148.67 72.5891   9
  14   0   0 3090.15 75.8731   8
  14   0   0 3016.14 73.6019  10
 -14   0   0 3048.28 85.2253  12
  14   0   0 3095.18 82.9367  12
 -14   0   0 3094.81 67.9528   7
 -15   0   0 129.927 35.9007  12
  15   0   0 148.644 20.3236  11
  15   0   0 99.3368 30.7621   5
 -15   0   0 150.125 24.0628   8
 -15   0   0 168.018 20.3407  11
  15   0   0 173.338 23.2046  13
  15   0   0 209.636 24.5140  10
 -15   0   0 152.713 13.1639   7
  15   0   0 156.726 36.7706  12
  15   0   0 177.688 20.5009   9
 -15   0   0 146.648 28.0210  10
  15   0   0 140.678 26.4098   8
  15   0   0 155.774 12.8223   7
  15   0   0 143.229 18.7830   6
 -16   0   0 1503.26 51.3270  10
  16   0   0 1493.41 45.2062  10
  16   0   0 1463.42 36.2122   7
 -16   0   0 1521.85 36.8888   7
  16   0   0 1434.15 56.7901   5
 -16   0   0 1523.95 46.6377   8
  16   0   0 1407.02 45.1592  13
  16   0   0 1395.57 48.8993   8
  16   0   0 1457.98 41.6201  11
 -16   0   0 1438.55 42.1391  11
  16   0   0 1515.06 41.8829   6
  16   0   0 1448.83 43.6278   9
  16   0   0 1299.94 55.7267  12
 -16   0   0 1307.84 56.8262  12
 -17   0   0-10.6749 20.2290  11
  17   0   0-13.7084 22.6664   9
 -17   0   0-23.8562 27.4272   8
 -17   0   0 6.56637 13.7611   7
  17   0   0 4.58015 32.7791   5
  17   0   0 4.89157 24.6724  13
  17   0   0 1.89555 21.1418  11
 -17   0   0-17.0579 31.3781  10
  17   0   0-28.7002 21.4306   6
  17   0   0 16.6479 29.2086   8
  17   0   0 0.26354 37.5996  12
  17   0   0 20.6927 24.2484  10
 -17   0   0 0.58336 39.9233  12
  17   0   0 18.4933 12.7284   7
  18   0   0 627.261 37.3785   8
 -18   0   0 654.954 22.1737   7
  18   0   0 592.819 35.1241  13
  18   0   0 622.418 44.9704   5
  18   0   0 698.244 33.6370  10
 -18   0   0 579.201 36.5602   8
  18   0   0 634.862 21.3957   7
  18   0   0 582.919 49.4055  12
 -18   0   0 642.400 51.5508  12
 -18   0   0 587.277 29.4519  11
  18   0   0 588.539 28.6743  11
  18   0   0 620.659 31.2520   9
 -18   0   0 627.564 41.2114  10
  18   0   0 674.674 29.1682   6
 -19   0   0-16.5630 23.8327  11
  19   0   0-12.6347 14.4603   7
 -19   0   0-21.7163 30.2039   8
  19   0   0 17.1090 22.7201  11
  19   0   0 21.9265 43.5590  12
  19   0   0 20.0940 22.7193   6
 -19   0   0 9.68968 15.0360   7
  19   0   0 26.4411 27.8692  10
 -19   0   0-49.5017 37.6422  10
 -19   0   0 27.1418 45.1600  12
  19   0   0-1.67902 24.7224   9
  19   0   0 18.4219 30.9806   8
  19   0   0-10.7621 28.5230  13
  19   0   0 2.98094 36.6787   5
 -20   0   0 1771.29 72.8008  12
  20   0   0 1698.11 56.2275  13
  20   0   0 1698.59 52.1024   9
  20   0   0 1794.25 54.6441  10
  20   0   0 1674.88 59.4604   8
  20   0   0 1699.11 69.4469  12
 -20   0   0 1665.74 42.8009   7
 -20   0   0 1674.37 56.4445   8
 -20   0   0 1707.08 65.5548  10
  20   0   0 1662.65 42.0124   7
 -20   0   0 1724.04 50.7454  11
  20   0   0 1666.65 49.2058  11
  20   0   0 1677.80 49.7544   6
  20   0   0 1806.11 67.6098   5
 -21   0   0-4.02897 26.7732  11
 -21   0   0 10.8094 16.7855   7
  21   0   0-4.26774 15.3363   7
 -21   0   0 32.2256 53.2202  12
  21   0   0 33.0803 31.2650  10
  21   0   0 1.86004 29.2282   9
  21   0   0 37.0016 25.3441   6
 -21   0   0-20.1848 35.6904   8
  21   0   0 54.3308 41.1290   5
  21   0   0 59.1379 35.9492   8
  21   0   0 4.43375 34.4987  13
 -21   0   0-46.5517 44.5134  10
  21   0   0 13.7458 25.9764  11
 -22   0   0 3358.73 107.479  12
  22   0   0 3496.08 101.685   5
 -22   0   0 3481.14 85.0678  11
 -22   0   0 3216.20 90.0277   8
  22   0   0 3510.44 90.4152  13
  22   0   0 3207.67 75.2377   7
  22   0   0 3335.91 83.3265  11
  22   0   0 3405.21 86.4193   9
  22   0   0 3321.52 84.0452   6
 -22   0   0 3275.80 76.1539   7
 -22   0   0 3330.98 97.7909  10
 -23   0   0 45.2196 54.6227  12
  23   0   0 35.7242 16.6455   7
 -23   0   0-54.2280 51.0359  10
  23   0   0 38.0430 28.8559   6
  23   0   0 24.1262 32.6929   9
 -23   0   0 26.1023 31.3395  11
 -23   0   0 3.01136 39.1216   8
 -23   0   0 14.5286 18.2205   7
  23   0   0 92.9530 47.6498   5
  23   0   0 8.96797 37.9767  13
  24   0   0 1495.07 51.8964   6
 -24   0   0 1568.60 57.9539   8
  24   0   0 1407.72 59.0314  13
  24   0   0 1546.98 70.7104   5
 -24   0   0 1441.07 39.8520   7
  24   0   0 1483.26 53.0757   9
 -24   0   0 1446.30 52.5358  11
 -24   0   0 1392.37 80.6298  12
  24   0   0 1461.25 38.6232   7
 -24   0   0 1286.24 70.3149  10
  25   0   0-4.43937 34.0480   9
  25   0   0-2.89118 33.9846   6
 -25   0   0-23.3826 41.2648   8
 -25   0   0-95.3697 58.9208  10
  25   0   0-27.8749 45.6278  13
 -25   0   0-11.7192 18.7585   7
 -25   0   0-13.7766 67.5678  12
 -25   0   0-15.9174 35.8069  11
  25   0   0 86.5733 50.2994   5
 -26   0   0 162.213 45.5365   8
  26   0   0 256.920 55.9466   5
 -26   0   0 150.903 38.1017  11
 -26   0   0 168.929 20.2630   7
  26   0   0 116.974 46.3840  13
  26   0   0 192.918 37.6765   6
  26   0   0 177.829 37.6146   9
 -26   0   0 81.9907 62.4442  10
 -26   0   0 180.455 68.7040  12
  27   0   0 25.8106 45.7381  13
 -27   0   0-69.6565 64.0772  10
 -27   0   0 90.3893 73.4402  12
 -27   0   0-2.97531 48.5285   8
  27   0   0 51.3890 40.3103   9
 -27   0   0 64.6038 39.8814  11
  27   0   0 173.470 55.3601   5
  27   0   0 71.8353 38.7976   6
 -27   0   0 62.2980 19.7749   7
  28   0   0 682.291 56.7582  13
  28   0   0 849.949 66.5592   5
  28   0   0 845.579 49.4018   6
 -28   0   0 791.321 28.3468   7
 -28   0   0 770.195 48.5752  11
 -28   0   0 831.390 57.6041   8
  28   0   0 782.938 50.4250   9
 -28   0   0 764.552 79.9228  12
  29   0   0 66.2862 44.7144   9
 -29   0   0 1.31919 50.6071   8
  29   0   0 30.5529 51.9298  13
  29   0   0 213.654 58.6596   5
 -29   0   0 63.7040 19.8581   7
  29   0   0 40.4649 41.5509   6
 -29   0   0 64.3440 42.7258  11
 -29   0   0 124.131 78.9171  12
 -30   0   0 163.528 19.8900   7
  30   0   0 148.342 46.2239   9
 -30   0   0 160.118 45.1104  11
  30   0   0 85.8671 56.3083  13
  30   0   0 137.933 43.8898   6
 -30   0   0 126.672 52.8859   8
  30   0   0 152.296 62.9842   5
 -30   0   0 228.898 84.2773  12
 -31   0   0 2.65824 45.3734  11
  31   0   0-3.75441 46.8204   6
  31   0   0-8.73865 59.5918  13
  31   0   0 22.5971 47.2550   9
 -31   0   0 43.1179 84.6885  12
  31   0   0-157.538 72.0868   5
  32   0   0 2205.29 78.0342   6
 -32   0   0 2341.99 76.4318  11
 -32   0   0 2481.72 82.9364   8
  32   0   0 2101.78 88.0778  13
  32   0   0 1807.06 95.5105   5
  32   0   0 2030.37 77.3863   9
  33   0   0-132.343 72.6841   5
 -33   0   0 138.221 86.7043  12
  33   0   0 71.1195 52.3656   9
 -33   0   0 84.0194 58.7048   8
  33   0   0-62.5891 63.9808  13
  33   0   0-3.48099 51.0774   6
 -34   0   0 755.944 98.5707  12
  34   0   0 444.225 56.7239   6
 -34   0   0 628.415 65.5486   8
  34   0   0 545.868 57.7113   9
  34   0   0 301.088 73.1458   5
  35   0   0 71.5889 55.7421   9
 -35   0   0 34.3188 54.3538  11
 -35   0   0 102.514 63.7277   8
  35   0   0-44.3887 65.0776  13
  36   0   0-24.3276 68.9973  13
  36   0   0 140.045 58.1087   9
 -36   0   0 41.4639 55.7630  11
 -36   0   0 187.422 64.2254   8
 -37   0   0-1.28774 56.8746  11
  37   0   0 63.1431 58.9587   9
  37   0   0-45.6879 71.4525  13
 -37   0   0 174.113 68.4181   8
  38   0   0 0.76202 75.0201  13
 -38   0   0 158.544 69.8551   8
  -2  -1   0 2.64035 3.11985  11
   2  -1   0 3.52016 3.55233   6
  -2   1   0 2.67589 5.00856  10
  -2  -1   0 4.01406 3.23829   7
  -2   1   0 1.53731 6.34320  12
   2   1   0 4.29039 3.38543   9
  -2   1   0 5.53462 4.37114   8
   3   1   0 2475.40 55.1042   8
   3  -1   0 2613.36 56.3634  10
   3   1   0 2520.15 55.1513  11
  -3  -1   0 2475.36 55.0574   7
  -3   1   0 2553.21 58.1288  12
  -3   1   0 2620.37 55.3009   6
   3  -1   0 2583.56 55.2401   6
   3   1   0 2539.38 55.8636  12
  -3  -1   0 2496.66 55.0815   9
   3  -1   0 2584.15 55.9767   8
  -3   1   0 2514.89 56.4720  10
  -3  -1   0 2594.62 55.2386  11
   3  -1   0 2650.32 58.0288  12
  -3   1   0 2594.74 55.9951   8
   3   1   0 2425.85 54.9947   9
  -3  -1   0 2553.60 55.1429   8
   3   1   0 2550.74 54.9977   7
   4   1   0 79.8728 6.88112   8
   4   1   0 91.1901 6.28389   9
  -4  -1   0 83.9085 6.86725   8
   4   1   0 49.9281 9.01460  12
   4   1   0 69.8509 5.54150   7
  -4   1   0 70.2078 9.06075  10
  -4  -1   0 76.3663 6.38913  11
   4  -1   0 60.0333 10.9722  12
   4  -1   0 76.6509 4.58501  11
  -4   1   0 84.8505 6.62328   6
   4   1   0 84.0524 5.08548  10
   4  -1   0 81.5167 8.74245  10
   4  -1   0 72.4600 7.96767   8
   4   1   0 87.4019 6.64678  11
  -4  -1   0 89.2982 6.48542   9
  -4  -1   0 71.0700 5.82355   7
  -4   1   0 68.1522 11.1731  12
  -4   1   0 74.4955 8.10161   8
   4  -1   0 74.3506 6.42100   6
   4   1   0 68.0695 5.49570  13
  -5  -1   0 1013.44 25.1079  11
   5  -1   0 1006.90 26.7526  10
  -5   1   0 1065.28 27.5192  10
   5  -1   0 988.532 23.5809  11
   5   1   0 1005.74 24.6942  13
  -5   1   0 1086.69 25.3831   6
   5  -1   0 1040.53 30.4022  12
   5   1   0 1046.26 25.1042   9
   5   1   0 996.454 25.6222   8
  -5  -1   0 1053.01 24.9967   9
  -5   1   0 966.112 26.3823   8
   5   1   0 1001.02 25.1002  11
   5   1   0 1019.53 23.3374   6
   5  -1   0 1068.13 26.5922   8
   5   1   0 1037.68 24.4085  10
  -5   1   0 1062.07 30.7981  12
   5   1   0 1001.57 24.1992   7
  -5  -1   0 1065.39 25.4225   8
   5   1   0 1025.83 28.1585  12
   5  -1   0 1039.91 26.3876   5
   5  -1   0 1026.14 25.1480   6
   6  -1   0 22.0214 10.0979   5
   6   1   0 20.4523 9.80683   8
   6   1   0 20.6871 8.11570  11
   6  -1   0 22.4906 15.2383  12
  -6   1   0 11.1305 15.4660  12
   6  -1   0 30.7774 6.35148  11
  -6  -1   0 23.9594 8.44005  11
   6   1   0 20.1296 8.25196  13
   6  -1   0 39.5516 9.38545  13
   6   1   0 34.0929 7.82192  10
   6   1   0 24.6601 5.74466   6
   6   1   0 28.6710 7.52385   9
   6  -1   0 37.2666 10.6039  10
   6  -1   0 24.4331 7.80617   6
  -6   1   0 22.5853 11.9345  10
   6   1   0 26.3719 7.06890   7
   6   1   0 15.9385 13.1502  12
   6  -1   0 24.1180 10.6040   8
   7   1   0 531.250 17.0328  10
   7   1   0 526.372 15.5192   7
   7   1   0 511.018 14.8909   6
   7  -1   0 542.359 18.4400  13
   7  -1   0 505.904 16.9049   6
   7   1   0 592.431 22.0969  12
   7  -1   0 500.419 19.5222  10
   7   1   0 585.142 17.1586  13
  -7   1   0 571.679 25.6132  12
   7   1   0 536.067 18.5182   8
   7  -1   0 508.026 20.4238   5
   7   1   0 530.099 17.0847  11
   7   1   0 538.577 16.9394   9
   7  -1   0 513.155 19.7292   8
   7  -1   0 517.995 15.5406  11
  -7   1   0 526.017 20.3166  10
   7  -1   0 578.735 25.3514  12
   8   1   0 112.329 9.71720   7
   8   1   0 126.652 11.7581  11
   8  -1   0 108.490 21.4817  12
   8  -1   0 90.3683 14.9067   5
   8  -1   0 146.510 15.0258   8
   8  -1   0 127.824 9.82405  11
   8  -1   0 105.229 12.7190  13
   8   1   0 138.920 11.4552   9
   8  -1   0 121.326 11.0737   6
   8   1   0 107.801 12.0124  13
   8   1   0 122.044 11.3887  10
  -8  -1   0 99.1713 9.38100   7
   8  -1   0 99.0222 15.2271  10
   8   1   0 134.174 13.4805   8
   8   1   0 118.810 8.95142   6
   8   1   0 90.4663 18.1387  12
   9   1   0 388.504 16.0927  13
   9  -1   0 284.180 19.4543   5
   9   1   0 297.160 15.8559  10
   9  -1   0 335.856 13.6777  11
   9  -1   0 285.444 15.3506   6
   9   1   0 275.621 15.4999  11
  -9   1   0 312.085 9.35130   7
  -9   1   0 321.161 13.3421  11
   9  -1   0 411.190 17.6514  13
   9   1   0 302.338 15.2437   9
   9   1   0 236.305 26.0560   5
   9   1   0 281.971 12.7972   6
   9  -1   0 295.270 19.1808  10
   9  -1   0 381.307 25.8811  12
  -9  -1   0 321.745 13.2785   7
   9   1   0 406.186 22.8823  12
   9   1   0 301.733 18.0483   8
   9   1   0 287.874 12.6839   7
   9  -1   0 325.135 18.7966   8
 -10   1   0 391.451 16.4709  11
  10   1   0 311.130 25.2127  12
  10  -1   0 366.330 11.1960   7
  10   1   0 375.240 14.9966   7
  10   1   0 255.804 28.4648   5
  10  -1   0 417.283 16.4290  11
  10  -1   0 293.737 28.3682  12
  10  -1   0 419.482 21.7128   8
  10   1   0 388.532 15.7450   6
 -10  -1   0 390.699 15.3620   7
 -10  -1   0 381.813 19.1794  10
  10   1   0 438.107 18.8052   9
  10   1   0 412.465 20.9751   8
  10  -1   0 389.432 19.3045  13
  10  -1   0 412.268 21.9960  10
 -10   1   0 395.238 11.4540   7
  10   1   0 387.495 18.1910  11
  10  -1   0 287.006 22.6224   5
  10  -1   0 404.589 17.6760   6
  10   1   0 393.240 18.6223  13
  10   1   0 423.208 18.0360  10
  11   1   0 1169.15 32.7385  10
  11   1   0 1142.54 33.3894  13
  11   1   0 1114.72 32.4564  11
 -11   1   0 1165.25 26.8191   7
  11  -1   0 1159.02 38.6668   5
  11   1   0 1102.23 32.7696   9
  11   1   0 1120.65 29.4777   7
  11  -1   0 1125.17 32.1275   6
 -11  -1   0 1176.53 29.9946   7
  11  -1   0 1117.20 30.3944  11
 -11  -1   0 1155.62 41.8123  12
  11  -1   0 1158.56 26.6329   7
  11  -1   0 1051.66 43.7913  12
 -11   1   0 1173.85 31.0279  11
  11   1   0 1164.91 40.4597  12
  11  -1   0 1135.93 34.0743  13
 -11  -1   0 1144.90 35.3121  10
  11   1   0 1016.38 35.3092   8
  11   1   0 1076.31 45.3592   5
  11  -1   0 1115.77 35.2674  10
  11  -1   0 1125.44 35.8720   8
  11   1   0 1123.88 30.1230   6
  12  -1   0 59.3903 17.8051  13
 -12   1   0 36.8405 13.6875  11
  12  -1   0 24.0211 27.9995  12
  12   1   0 40.2176 16.7619  10
  12   1   0 15.1194 25.7030  12
 -12   1   0 56.7752 18.7324   8
  12   1   0 27.9124 11.6661   7
  12  -1   0 33.7199 7.18307   7
  12  -1   0 50.1930 20.6868   8
 -12  -1   0 30.1769 25.5035  12
  12   1   0 26.4155 12.2675   6
 -12  -1   0 25.0305 18.3986   8
 -12  -1   0 43.1300 17.1555  10
  12   1   0 40.9732 15.4322  11
  12  -1   0 18.1923 15.1342   6
  12  -1   0 28.1786 21.1056   5
  12   1   0 43.1205 15.0053   9
  12  -1   0 23.6141 20.4845  10
  12   1   0-17.9135 32.0622   5
 -12  -1   0 33.4178 11.9917   7
  12  -1   0 47.0770 13.3098  11
  12   1   0 22.8822 16.6719  13
 -12   1   0 32.9177 7.60773   7
  12   1   0 27.0629 19.2694   8
  13  -1   0 6122.81 138.794   6
 -13  -1   0 6386.95 138.514  11
  13   1   0 6443.00 138.670  10
 -13   1   0 6355.93 133.516   7
  13   1   0 6332.50 135.737   7
  13   1   0 6196.27 153.279   5
  13   1   0 6023.44 140.692   8
  13  -1   0 6307.88 141.111  10
  13  -1   0 6382.29 141.496   8
 -13   1   0 6232.34 140.699   8
  13  -1   0 6251.75 140.288  13
 -13  -1   0 6213.28 146.488  12
  13   1   0 6417.59 137.013   6
  13   1   0 6242.25 139.384  13
  13  -1   0 6274.64 145.388   5
  13   1   0 6197.62 138.929   9
 -13  -1   0 6307.72 140.225   8
 -13   1   0 6180.68 137.074  11
  13  -1   0 6221.72 136.805  11
  13   1   0 6221.44 146.493  12
 -13  -1   0 6174.27 141.430  10
  13  -1   0 6130.81 133.228   7
  13  -1   0 6038.11 147.710  12
 -13  -1   0 6520.57 136.328   7
  13   1   0 6256.91 138.092  11
  14  -1   0-13.3239 23.4060  10
  14  -1   0-0.10981 16.9925   9
  14   1   0-16.4849 16.1616   6
  14   1   0-16.4698 23.8506   8
  14   1   0 6.51851 20.0536  13
  14  -1   0 10.5833 8.38043   7
  14  -1   0 5.19433 20.1149  13
 -14  -1   0 1.78186 13.2630   7
 -14  -1   0-4.88032 31.2059  12
  14   1   0 7.67117 18.1349  10
  14   1   0 0.72653 12.9073   7
 -14   1   0 17.9489 21.5476   8
 -14   1   0 12.0729 16.1471  11
 -14   1   0 2.25181 27.2418  10
  14   1   0-6.42164 29.8388  12
 -14  -1   0-1.49942 17.2702  11
  14   1   0-4.79977 17.8757   9
 -14  -1   0 0.75739 22.7047  10
  14  -1   0 17.4940 22.7243   8
  14  -1   0-4.87745 32.9917  12
 -14   1   0 4.48590 9.00853   7
 -14  -1   0-6.18831 20.5219   8
  14  -1   0-5.33902 18.1015   6
  14   1   0 2.91081 18.4326  11
  14  -1   0 19.6972 25.3056   5
  14  -1   0 7.16002 15.2167  11
  14   1   0-24.2301 34.2170   5
  15   1   0 775.233 24.2613   7
 -15  -1   0 755.456 43.6792  12
  15   1   0 747.918 34.2803   8
  15  -1   0 777.924 20.4162   7
  15  -1   0 830.298 39.5295   5
  15  -1   0 736.855 31.9896  13
 -15   1   0 755.083 38.3035  10
 -15  -1   0 824.957 33.2974   8
  15   1   0 742.264 30.5713  10
 -15   1   0 725.468 26.7393  11
  15   1   0 762.325 29.6785   9
  15   1   0 730.257 28.9916  11
  15  -1   0 709.892 45.8863  12
 -15  -1   0 767.661 29.7689  11
 -15   1   0 775.475 47.0513  12
  15  -1   0 728.395 34.0593  10
 -15   1   0 784.752 20.8465   7
  15  -1   0 762.576 26.8802  11
  15   1   0 776.369 27.7556   6
  15  -1   0 767.458 29.5949   9
  15   1   0 785.079 45.8007   5
 -15   1   0 839.370 33.0701   8
  15  -1   0 720.162 35.8428   8
 -15  -1   0 756.794 36.3979  10
  15  -1   0 768.591 29.4583   6
  15   1   0 728.224 43.2364  12
  15   1   0 731.879 31.5767  13
 -15  -1   0 772.513 25.1246   7
  16  -1   0 55.7899 21.2075   6
  16   1   0 58.5438 36.9280  12
  16   1   0 140.977 21.8021   9
 -16  -1   0 91.0828 26.1709   8
 -16   1   0 107.662 10.9620   7
  16   1   0 143.929 23.2926  10
  16   1   0 93.3259 20.9159  11
 -16   1   0 127.245 26.3428   8
  16   1   0 70.6494 19.2370   6
  16   1   0 111.190 14.7304   7
  16  -1   0 91.8160 29.0837   8
  16  -1   0 109.883 20.7922   9
  16   1   0 83.7195 23.4626  13
  16  -1   0 55.2080 37.7353  12
 -16   1   0 76.6863 33.1549  10
  16  -1   0 96.0641 26.5621  10
  16  -1   0 88.7346 24.1145  13
  16  -1   0 81.0537 28.6554   5
  16   1   0 28.7547 36.5411   5
 -16  -1   0 66.4570 34.0262  12
 -16   1   0 108.408 19.8117  11
  16   1   0 70.4183 27.4141   8
 -16   1   0 58.1509 40.6356  12
 -16  -1   0 82.1970 28.7129  10
 -16  -1   0 96.6004 15.7516   7
  16  -1   0 95.9929 19.5886  11
  16  -1   0 79.5781 10.4577   7
 -16  -1   0 101.773 22.0620  11
  17  -1   0 111.528 20.3812  11
  17   1   0 113.265 26.0378  13
 -17  -1   0 124.538 23.9981  11
  17  -1   0 120.787 22.9445   9
 -17   1   0 167.996 28.0438   8
  17  -1   0 99.8323 30.1268   8
  17  -1   0 80.5732 22.3421   6
 -17  -1   0 91.2983 27.4445   8
 -17   1   0 103.940 33.4419  10
 -17   1   0 117.585 20.9582  11
 -17   1   0 96.4917 43.2219  12
  17  -1   0 111.007 28.2527  10
  17   1   0 108.238 30.9194   8
  17   1   0 61.9660 38.0700   5
  17  -1   0 127.420 40.7514  12
 -17  -1   0 128.098 32.0262  10
 -17  -1   0 114.552 37.7312  12
  17   1   0 135.460 23.1327   9
  17   1   0 144.516 24.2582  10
  17   1   0 118.293 39.5644  12
 -17   1   0 132.612 11.9117   7
  17   1   0 132.464 19.8136   6
  17   1   0 134.233 15.7414   7
  17  -1   0 141.504 26.8136  13
 -17  -1   0 127.722 16.2721   7
  17  -1   0 116.756 11.2559   7
  17   1   0 131.444 22.3057  11
  17  -1   0 140.146 32.6375   5
  18   1   0-2.63284 42.5173   5
 -18  -1   0 18.6103 23.8656  11
  18   1   0 12.4311 24.2496  11
  18  -1   0 29.6053 31.9797   5
 -18   1   0-28.4954 45.8457  12
  18  -1   0 22.8678 29.2426  10
  18   1   0-0.97585 27.6637  13
 -18  -1   0-9.39413 28.8957   8
  18  -1   0 18.6221 27.2431  13
  18   1   0-29.7499 31.2119   8
 -18  -1   0 11.3314 41.1668  12
 -18  -1   0-4.03189 32.7590  10
  18   1   0 43.6666 25.7658  10
  18   1   0 25.3046 21.1069   6
  18   1   0 35.6854 15.6673   7
 -18   1   0 5.32432 11.7211   7
 -18   1   0 33.3946 28.8429   8
  18   1   0-24.2255 40.3314  12
  18  -1   0-7.15038 23.8134   6
 -18   1   0-16.1992 36.7029  10
  18  -1   0-9.74595 21.9257  11
 -18  -1   0 2.18591 16.5078   7
  18  -1   0 11.3116 41.1473  12
  18   1   0 8.38624 23.3977   9
 -18   1   0-4.02505 21.0421  11
  18  -1   0 7.63886 11.0014   7
  18  -1   0-4.56497 22.9822   9
  18  -1   0 15.0461 30.9848   8
  19  -1   0 1772.79 52.6168   6
  19  -1   0 1824.43 52.7277   9
  19  -1   0 1762.83 55.8933  10
 -19   1   0 1766.47 42.0138   7
 -19   1   0 1740.13 50.7809  11
  19  -1   0 1737.95 59.3723   8
  19  -1   0 1701.25 49.6965  11
  19   1   0 1730.80 67.0310  12
 -19   1   0 1799.17 65.7152  10
  19   1   0 1861.43 53.0751  10
 -19  -1   0 1770.63 46.2958   7
  19   1   0 1752.20 55.1758  13
 -19  -1   0 1780.26 53.1650  11
 -19   1   0 1848.23 56.4577   8
  19  -1   0 1770.08 41.4784   7
 -19  -1   0 1714.17 70.0020  12
 -19   1   0 1753.34 74.2486  12
  19   1   0 1866.01 53.1483   9
  19  -1   0 1768.83 56.6183  13
  19  -1   0 1811.76 63.6913   5
 -19  -1   0 1843.67 56.8110   8
  19   1   0 1775.45 45.0579   7
  19   1   0 1774.63 70.6008   5
  19   1   0 1865.26 49.9358   6
  19   1   0 1719.72 51.7216  11
  19   1   0 1659.77 58.6923   8
 -19  -1   0 1742.47 62.4697  10
  19  -1   0 1746.33 70.9315  12
 -20   1   0-16.0639 26.0299  11
  20  -1   0 13.8409 31.8221  13
  20   1   0 63.0404 29.1704  10
 -20   1   0-59.4859 43.5360  10
  20   1   0-31.0800 36.9717   8
 -20   1   0-11.9171 13.1129   7
 -20   1   0-67.6189 33.7839   8
  20   1   0-7.67321 44.2938  12
  20  -1   0 1.30679 12.0365   7
 -20  -1   0-10.8198 18.6682   7
  20  -1   0-4.69920 35.1712   8
  20   1   0 5.91005 26.6326  11
  20  -1   0 54.8078 37.4448   5
  20  -1   0 12.7285 31.1462  10
  20  -1   0-3.65836 25.3983   9
 -20  -1   0-7.44749 44.5749  12
 -20  -1   0-10.7717 38.2172  10
  20   1   0 23.6571 22.8225   6
 -20   1   0-2.18237 52.3215  12
  20  -1   0 37.2428 26.7513   6
  20   1   0-56.0148 43.8443   5
 -20  -1   0-4.85265 25.9368  11
  20   1   0-23.5665 32.2787  13
 -20  -1   0-13.8042 31.2245   8
  20  -1   0 5.02687 24.7422  11
  20   1   0-4.84719 17.0589   7
  20   1   0-4.42001 27.5911   9
 -21   1   0 493.785 18.7816   7
 -21  -1   0 504.454 47.0074  10
  21  -1   0 541.872 34.7376   6
 -21   1   0 463.887 60.6408  12
  21   1   0 467.771 53.4115   5
  21  -1   0 501.352 18.1151   7
  21   1   0 537.625 30.5816   6
  21   1   0 442.932 49.8784  12
  21   1   0 485.114 23.1013   7
 -21  -1   0 467.904 55.0172  12
  21   1   0 519.066 33.9559   9
 -21   1   0 490.763 31.2933  11
  21  -1   0 496.691 33.1231   9
  21   1   0 386.017 40.1809   8
 -21  -1   0 497.091 24.6855   7
 -21   1   0 466.392 40.3464   8
 -21   1   0 486.599 50.1976  10
 -21  -1   0 491.377 32.7242  11
  21  -1   0 446.468 41.4064   8
  21   1   0 619.528 34.6094  10
  21  -1   0 530.519 45.9440   5
  21   1   0 450.678 36.7070  13
  21   1   0 496.415 32.1069  11
  21  -1   0 474.703 40.1038  13
 -21  -1   0 512.037 37.8855   8
  21  -1   0 502.586 29.9512  11
  22   1   0 77.3993 29.7756   9
  22   1   0 134.214 31.1853  10
  22  -1   0 58.8902 37.5719  13
 -22  -1   0 73.3589 20.5340   7
 -22   1   0 68.8977 13.9865   7
  22   1   0 115.875 51.2783   5
 -22  -1   0 80.7706 54.1469  12
  22   1   0 74.4095 19.3423   7
 -22   1   0 53.2191 57.3318  12
  22  -1   0 103.395 42.0064   5
  22   1   0 49.8916 36.7938  13
 -22  -1   0 6.96609 44.9149  10
  22   1   0 84.7296 27.4763   6
 -22  -1   0 57.8931 31.0711  11
 -22   1   0-30.7616 48.9297  10
  22  -1   0 76.8429 28.6483  11
 -22   1   0 68.8715 26.7136  11
  22  -1   0 109.417 31.2692   6
  22  -1   0 71.5163 13.1977   7
 -22  -1   0 95.1111 36.2895   8
  22  -1   0 80.2568 31.2266   9
 -22   1   0 30.3207 38.1293   8
 -23   1   0 1589.79 60.2886   8
  23   1   0 1775.37 53.7577   6
  23  -1   0 1659.56 40.2179   7
 -23   1   0 1648.03 83.7474  12
  23  -1   0 1615.62 61.7421  13
 -23  -1   0 1554.50 70.5385  10
  23   1   0 1675.70 44.7049   7
  23  -1   0 1723.01 56.6341   6
 -23   1   0 1473.53 73.7947  10
  23   1   0 1585.89 59.0718  13
  23   1   0 1790.30 78.8963   5
 -23   1   0 1715.47 52.7646  11
 -23  -1   0 1562.99 78.7193  12
  23   1   0 1678.19 56.3489   9
 -23  -1   0 1724.91 56.0389  11
  23  -1   0 1681.06 52.2941  11
 -23  -1   0 1711.30 60.3055   8
 -23  -1   0 1712.98 46.4393   7
  23  -1   0 1775.67 66.4605   5
 -23   1   0 1681.54 40.8505   7
  23  -1   0 1734.42 55.4117   9
  24   1   0 41.2235 20.1010   7
 -24  -1   0 104.697 57.4211  12
  24  -1   0 68.5301 34.3967   6
  24   1   0 52.2888 49.5983   5
  24   1   0 82.6523 32.2733   6
 -24  -1   0 68.4855 22.1386   7
 -24   1   0-23.5712 55.7039  10
 -24  -1   0 57.2815 32.8103  11
  24   1   0 84.3684 33.2154   9
 -24  -1   0-14.0481 52.9414  10
 -24   1   0 41.0001 32.3547  11
  24  -1   0 49.0529 31.9910   9
 -24   1   0 79.3335 14.3772   7
  24  -1   0 181.394 45.1748   5
  24  -1   0 49.9685 13.8261   7
  24  -1   0 46.5373 40.1384  13
  24   1   0 23.2967 40.8736  13
 -24   1   0 46.6425 63.3269  12
 -24   1   0 39.7818 40.9630   8
 -24  -1   0 50.6710 38.6121   8
  25  -1   0 444.552 41.4311   6
  25  -1   0 569.675 51.7793   5
 -25   1   0 292.654 61.5713  10
 -25  -1   0 413.962 26.6505   7
 -25  -1   0 490.569 65.2064  12
  25   1   0 400.687 37.1025   6
  25  -1   0 412.137 39.7047   9
  25   1   0 382.964 45.6823  13
  25  -1   0 430.527 49.2631  13
 -25   1   0 416.840 37.3778  11
 -25   1   0 362.741 47.5747   8
  25   1   0 503.321 59.6016   5
 -25  -1   0 436.150 38.4916  11
  25   1   0 396.997 24.2177   7
  25   1   0 430.947 40.1539   9
 -25  -1   0 323.491 57.8069  10
 -25  -1   0 422.432 46.2655   8
 -25   1   0 471.379 73.7607  12
 -26   1   0 10.7146 34.8914  11
 -26   1   0-73.3027 65.3855  10
  26  -1   0 156.048 49.2002   5
  26  -1   0 27.5449 38.3791   6
  26  -1   0-26.7175 48.7272  13
 -26  -1   0 39.3602 39.2830  11
  26   1   0-49.7659 44.0402  13
  26   1   0 25.3236 33.9827   6
  26  -1   0 26.1990 38.3719   9
 -26   1   0-54.9071 47.0914   8
 -26   1   0-3.29559 71.2634  12
 -26  -1   0 68.6300 66.0952  12
 -26  -1   0 50.7015 42.2904   8
 -26  -1   0 32.8328 23.6055   7
  26   1   0 80.7831 56.1546   5
 -26  -1   0-104.871 60.1590  10
  26   1   0 29.3584 35.8836   9
 -27  -1   0 845.536 71.2722  10
 -27   1   0 1061.38 47.8727  11
 -27  -1   0 1092.69 58.5832   8
  27  -1   0 1002.37 51.6076   9
 -27  -1   0 1085.49 52.5032  11
 -27  -1   0 1014.26 35.9662   7
  27  -1   0 1046.98 52.7993   6
 -27   1   0 967.470 59.3270   8
  27  -1   0 852.048 64.8137   5
  27   1   0 1149.06 73.2898   5
  27   1   0 1067.82 52.4673   9
 -27   1   0 995.332 84.6818  12
 -27   1   0 893.441 73.7298  10
  27   1   0 1017.47 58.6232  13
  27  -1   0 986.549 61.3670  13
  27   1   0 1034.91 47.9851   6
 -27  -1   0 1171.16 82.3258  12
  28  -1   0 47.8223 39.5364   9
 -28  -1   0 68.1034 43.2249  11
 -28  -1   0 155.181 70.1858  12
  28   1   0 53.9523 42.8087   9
  28  -1   0 73.9058 42.1873   6
  28   1   0-1.34392 49.6223  13
  28  -1   0-110.223 57.4468   5
 -28  -1   0-51.8976 63.4551  10
  28   1   0 79.7545 39.4883   6
 -28   1   0 38.3133 37.9869  11
  28   1   0 291.294 61.8729   5
 -28   1   0 57.5380 75.0372  12
 -28  -1   0 34.7179 24.5895   7
 -28   1   0-16.9767 50.4906   8
  28  -1   0 51.1392 53.1366  13
 -29  -1   0 1364.01 64.9515   8
 -29   1   0 1312.04 64.6430   8
 -29  -1   0 1309.10 57.5374  11
  29  -1   0 1271.36 58.6665   6
 -29  -1   0 1459.92 90.0908  12
  29  -1   0 1324.22 67.7382  13
  29  -1   0 1046.74 70.1923   5
  29   1   0 1154.96 63.0760  13
 -29   1   0 1286.85 55.8583  11
 -29   1   0 1245.36 93.4038  12
  29   1   0 1499.02 79.0348   5
 -29  -1   0 1202.71 40.2641   7
  29   1   0 1245.35 55.8987   6
  30   1   0 143.466 47.6929   9
 -30   1   0-16.3387 50.2093   8
 -30  -1   0 15.2456 24.7397   7
  30  -1   0 62.4275 45.3407   9
  30   1   0 347.827 68.7272   5
  30   1   0 112.671 43.3080   6
 -30   1   0 51.5621 86.0695  12
 -30  -1   0 155.513 54.8997   8
 -30  -1   0 72.3091 43.9987  11
 -30   1   0 23.5623 43.2237  11
 -30  -1   0 268.716 81.1846  12
  30   1   0 92.5907 54.9464  13
  30  -1   0-14.6487 43.7737   6
  31  -1   0-59.7895 57.7415  13
 -31  -1   0 14.6773 43.8882  11
 -31   1   0 34.9588 87.5454  12
 -31   1   0-6.10309 44.6857  11
  31   1   0-26.2481 44.5118   6
  31   1   0 206.993 68.2663   5
  31   1   0-15.0048 57.7735  13
 -31  -1   0 4.76855 24.6546   7
  31  -1   0-5.64942 46.5192   9
 -31  -1   0 106.418 50.9131   8
  31   1   0 25.9214 46.8895   9
  31  -1   0-99.5353 63.3389   5
  31  -1   0-8.19272 49.2632   6
 -31  -1   0 191.364 76.6144  12
  32  -1   0-2.47657 51.7647   6
  32   1   0 68.8522 49.3160   9
 -32   1   0 82.3181 58.2266   8
 -32  -1   0 47.7812 24.0662   7
  32   1   0 281.924 68.6618   5
 -32   1   0 85.1693 45.2601  11
  32  -1   0-43.4789 65.1994   5
  32   1   0 32.9366 47.7246   6
  32   1   0 79.5933 56.8917  13
 -32  -1   0 175.275 58.0013   8
  32  -1   0 99.2369 49.0308   9
 -32  -1   0 112.238 48.6193  11
 -32   1   0 107.876 88.2273  12
  32  -1   0-6.04350 59.5322  13
  33   1   0 198.424 50.1573   9
  33   1   0 148.850 58.9328  13
 -33  -1   0 316.463 61.2283   8
  33  -1   0 110.898 63.8156  13
 -33   1   0 217.187 63.4565   8
 -33   1   0 163.127 49.0078  11
 -33   1   0 147.341 93.2890  12
  33  -1   0 162.920 50.5117   9
  33  -1   0 146.237 54.1249   6
  34   1   0-136.225 81.7333   5
 -34   1   0 143.999 95.7680  12
  34  -1   0-50.1659 57.1405   6
 -34   1   0 25.3488 50.2642  11
  34   1   0 48.8401 54.1151   9
 -34   1   0 62.5130 62.7747   8
  34  -1   0 1.42521 65.9114  13
 -34  -1   0 192.635 60.9140   8
  34   1   0-11.5354 64.9847  13
  35   1   0 232.373 56.1460   9
 -35  -1   0 394.653 61.3684   8
  35   1   0 49.4820 79.9329   5
 -35   1   0 253.033 53.1792  11
  35   1   0 215.410 68.3484  13
 -35   1   0 301.518 66.7914   8
  35  -1   0 238.288 56.6758   9
  35  -1   0 114.783 69.9921  13
 -35   1   0 338.765 99.9493  12
  35  -1   0 190.795 58.4876   6
  36   1   0-48.0906 70.5680  13
 -36  -1   0 39.0918 57.7621  11
 -36   1   0 80.7389 65.7639   8
  36  -1   0 52.9232 56.5340   9
 -36   1   0 16.7978 53.0048  11
  36   1   0-7.80105 58.9610   9
  36  -1   0-35.4598 71.2075  13
 -37   1   0 87.3983 55.8605  11
 -37  -1   0 69.3129 60.9988  11
  37   1   0-10.3546 72.9160  13
  37   1   0-36.0844 61.6429   9
  37  -1   0-51.2898 75.7235  13
  38   1   0-60.9512 75.4777  13
  38  -1   0 16.6349 77.2731  13
   0  -2   0 12096.0 250.354   1
   0   2   0 11574.6 251.405   8
   0   2   0 11276.5 250.398   3
   0   2   0 12102.6 251.069   4
   0  -2   0 11293.2 248.733   6
   0   2   0 11916.8 249.479   9
   0  -2   0 11968.1 250.912   2
   0   2   0 11522.8 249.300   7
   0   2   0 11921.4 248.734   6
   0   2   0 12071.8 250.347   1
   0   2   0 12168.9 250.978   2
   0  -2   0 11689.7 249.391   9
   0  -2   0 12319.1 250.102  12
   0  -2   0 11730.0 249.415   7
   0  -2   0 12167.2 250.523   3
   0  -2   0 11866.7 250.862   4
   0   2   0 12589.7 250.360  12
  -1   2   0 10.4209 7.03067  12
   1  -2   0 4.46690 5.88935  10
   1   2   0 11.6034 5.15989   3
  -1   2   0 12.5215 4.16405   9
   1   2   0 16.6928 4.47879   9
  -1   2   0 15.7560 4.12113   6
  -1   2   0 13.5273 4.02637   7
   1   2   0 12.8208 4.81100   1
   1  -2   0 11.9551 4.28058   6
  -1  -2   0 9.87021 5.89704   4
  -1  -2   0 12.7772 5.42422   1
   1  -2   0 13.2778 5.18182   3
  -1  -2   0 16.1778 4.19118  11
   1   2   0 11.0853 4.96519   7
  -1   2   0 16.3670 6.05371   4
   1  -2   0 14.0278 4.31529   9
  -1  -2   0 12.8375 4.62272   7
  -1   2   0 18.1442 5.05440   1
   1   2   0 14.7118 4.31168  11
   1  -2   0 13.2633 6.08089   4
  -1  -2   0 19.5357 4.19798   9
   1   2   0 10.2413 5.89733   2
   1  -2   0 10.9254 5.90707   2
  -1   2   0 12.8278 7.25055   8
  -1  -2   0 14.4043 5.51061   2
  -1   2   0 7.66651 6.06848   2
  -1  -2   0 11.7185 5.46580   3
  -1   2   0 15.6236 5.67863   3
   1  -2   0 12.8188 6.95551  12
   1  -2   0 11.6772 7.68581   8
   1  -2   0 13.3894 4.22180   7
   1  -2   0 12.9275 5.17098   1
   1   2   0 12.1584 5.82445   4
   2   2   0 527.639 13.9182  11
  -2   2   0 535.532 15.4847   4
   2  -2   0 528.465 17.1261  12
   2  -2   0 522.913 15.3955   4
   2   2   0 545.006 14.7516   3
  -2   2   0 555.253 13.9967   6
   2   2   0 513.084 14.1977   9
  -2   2   0 524.533 16.3076  10
  -2  -2   0 523.799 13.9590   9
   2   2   0 540.257 14.5581   1
  -2  -2   0 539.992 15.2772   2
  -2   2   0 517.247 14.5343   1
   2  -2   0 502.179 13.5842   9
   2  -2   0 520.072 12.9299   7
   2   2   0 531.360 14.4572   7
  -2   2   0 507.833 17.2721  12
   2  -2   0 542.016 14.7616   1
  -2   2   0 501.948 14.6666   3
   2  -2   0 556.667 16.0612  10
  -2  -2   0 512.438 13.9762  11
   2   2   0 533.341 15.4832   4
  -2  -2   0 533.291 15.3338   4
   2  -2   0 569.750 14.2204   6
   2  -2   0 530.706 14.8426   3
  -2   2   0 536.587 12.7963   7
  -2  -2   0 528.857 14.7742   3
  -2  -2   0 556.349 14.7951   1
  -2   2   0 526.344 15.4426   2
  -2   2   0 519.800 13.6103   9
  -2  -2   0 536.367 14.4572   7
   2   2   0 526.858 15.4425   2
   2  -2   0 554.440 16.4994   8
  -2   2   0 531.485 16.5329   8
   2  -2   0 533.167 15.3236   2
  -3   2   0 109.574 9.91733   8
  -3   2   0 80.7874 7.94618   2
  -3  -2   0 133.160 6.93297   9
  -3   2   0 75.6621 6.72446   1
   3  -2   0 73.6145 11.9312  12
   3   2   0 100.843 7.18383   7
  -3  -2   0 74.9433 7.44738   4
  -3  -2   0 102.485 7.36957   7
  -3   2   0 95.1674 11.6926  12
  -3  -2   0 78.7826 7.17642   3
   3  -2   0 80.0408 6.92224   3
   3   2   0 125.653 6.91075   9
  -3   2   0 68.6125 7.83759   4
   3  -2   0 118.345 7.43752   6
  -3  -2   0 77.8445 7.07393   1
  -3   2   0 78.9143 7.03625   3
  -3   2   0 93.7060 9.83140  10
   3   2   0 74.2313 7.88288   2
  -3   2   0 108.339 7.33565   6
  -3  -2   0 111.810 7.42288  11
   3   2   0 126.170 7.31772  11
   3  -2   0 94.2848 9.31627  10
   3   2   0 83.2797 7.89764   4
   3  -2   0 81.6117 7.28072   2
   3  -2   0 105.911 10.0438   8
   3  -2   0 81.1025 7.42380   4
   3  -2   0 79.1928 6.93999   1
  -3  -2   0 77.8145 7.24391   2
   3   2   0 94.9242 6.80530   3
  -3   2   0 108.853 6.24321   9
   3   2   0 90.4089 6.60679   1
   3  -2   0 107.955 6.39227   9
  -4   2   0 25336.1 502.711   6
   4   2   0 23425.0 502.280   1
  -4   2   0 24575.5 506.468  12
   4  -2   0 23412.2 502.379   1
   4  -2   0 23645.6 502.875   4
  -4  -2   0 23824.4 502.572  11
   4  -2   0 22367.5 502.778   2
  -4   2   0 23985.2 504.633  10
   4  -2   0 24214.8 506.132  12
   4   2   0 24092.6 502.399   3
  -4   2   0 23539.4 503.920   8
  -4  -2   0 23781.1 502.606   7
   4   2   0 23851.8 503.077   4
   4  -2   0 23754.5 502.618   6
   4  -2   0 24692.4 503.993   8
   4   2   0 24338.1 502.539   7
   4   2   0 23771.6 501.116  13
  -4  -2   0 24301.7 502.375   9
   4  -2   0 23484.3 501.761   9
   4   2   0 24301.1 502.503  11
   4  -2   0 24023.4 504.124  10
   4   2   0 23279.5 502.938   2
   4   2   0 24751.1 502.563   9
   4  -2   0 24112.4 502.583   3
  -5   2   0 99.1059 16.3917  12
   5   2   0 113.548 11.0134  12
   5  -2   0 120.594 12.3549   8
   5   2   0 153.579 6.44271  10
   5   2   0 99.2906 7.93095   3
   5  -2   0 101.195 16.1789  12
   5   2   0 132.055 7.44278  13
  -5   2   0 123.378 12.0719   8
   5  -2   0 96.3536 8.61509   4
   5   2   0 103.817 8.52682   4
   5   2   0 99.5089 8.60352   2
   5  -2   0 148.102 13.0735  10
  -5  -2   0 146.002 9.73611  11
   5   2   0 124.107 9.16426   7
   5   2   0 164.428 10.1380   8
   5   2   0 153.847 9.48736   9
   5  -2   0 125.910 8.09916   9
  -5   2   0 151.268 10.0788   6
  -5   2   0 118.502 12.8039  10
   5  -2   0 94.4885 7.62638   1
   5  -2   0 126.913 5.97232  11
   5  -2   0 95.9545 7.87788   3
  -5  -2   0 137.616 9.09983   9
   5   2   0 143.210 10.0785  11
   5   2   0 95.8021 7.52529   1
   5  -2   0 99.7570 8.44623   2
   5  -2   0 145.534 9.97863   6
   6   2   0 5789.91 121.674   2
  -6   2   0 5735.88 125.245  10
   6  -2   0 5758.97 124.338  10
  -6   2   0 6254.24 122.684   6
   6   2   0 5556.73 120.904   1
  -6  -2   0 5580.22 121.919   9
   6   2   0 5321.62 119.251   6
   6   2   0 5682.53 120.258  10
   6   2   0 5967.16 121.885   4
   6  -2   0 5759.09 123.986   8
   6  -2   0 5907.04 128.178  12
   6  -2   0 5729.81 121.243   3
   6   2   0 5464.08 122.153   9
   6  -2   0 5618.59 121.034   1
   6  -2   0 5629.19 121.678   2
   6  -2   0 5527.30 122.215   6
   6   2   0 5995.21 121.135  13
   6  -2   0 5801.62 121.714   4
   6   2   0 5624.56 120.987   3
   6   2   0 5309.83 121.923  11
   6   2   0 5457.89 122.093   8
   6   2   0 5508.24 121.807   7
  -6   2   0 6045.97 128.325  12
   6   2   0 5694.83 123.820  12
  -6  -2   0 5696.32 122.286  11
   6  -2   0 5898.86 121.379   5
   6  -2   0 5489.54 120.023  11
   7  -2   0 24.9385 7.71273   4
   7   2   0 32.0518 5.70853   6
   7  -2   0 4.78955 9.02120   5
  -7   2   0 25.8187 6.82850   3
   7  -2   0 20.4924 7.21907   1
  -7  -2   0 24.8069 7.64912   4
   7   2   0 32.3738 11.7419   8
   7   2   0 16.4136 7.95843   2
   7  -2   0 15.1724 7.69180   2
   7   2   0 39.6730 11.4195  11
   7   2   0 51.3284 7.95710  10
  -7  -2   0 18.7839 7.25732   1
   7  -2   0 22.9801 10.3330   6
  -7   2   0 29.4846 6.74791  11
  -7   2   0 29.4305 8.40789   4
   7  -2   0 26.6047 6.93326  11
   7   2   0 42.4150 9.93190   9
   7  -2   0 28.6203 19.5436  12
   7  -2   0 21.6812 7.10733   3
  -7   2   0 5.82865 12.6845   5
   7   2   0 22.5164 10.0273   7
   7   2   0 15.8069 8.21029   4
  -7   2   0 44.1599 12.3593   6
   7   2   0 15.7235 6.90379   3
  -7   2   0 32.3748 18.5037  12
  -7   2   0 20.6716 6.74107   1
   7   2   0 14.5834 6.80901   1
  -7   2   0 20.9492 8.37264   2
  -7  -2   0 41.5255 9.95771  11
   7  -2   0 30.8832 14.4430   8
   7  -2   0 44.1987 14.4312  10
  -7  -2   0 11.1710 7.30403   3
  -7  -2   0 19.4562 7.48065   2
  -7   2   0 16.3271 14.7518  10
   8  -2   0 1917.53 49.0708   6
  -8  -2   0 2000.41 48.8490  11
   8   2   0 2147.53 47.1593   2
   8   2   0 2063.79 46.2771   3
   8   2   0 2051.30 46.2518   1
  -8   2   0 2063.96 47.4034   4
   8  -2   0 2064.66 51.5126  10
  -8   2   0 1940.17 46.2757  11
   8  -2   0 2043.11 46.5649   3
  -8  -2   0 1982.24 47.2003  13
  -8   2   0 2011.41 57.0718  12
   8  -2   0 2003.68 56.9252  12
  -8   2   0 2151.22 46.3886   1
   8  -2   0 1936.73 46.2934  11
   8   2   0 2092.31 47.2104   4
  -8   2   0 2145.93 47.3021   2
  -8   2   0 2076.84 52.2128   5
   8  -2   0 2088.11 47.1467   2
   8   2   0 2135.85 47.0174  10
   8  -2   0 2047.11 51.4860   8
  -8  -2   0 2213.76 47.1675   2
  -8   2   0 2018.84 53.1009  10
   8  -2   0 2120.83 46.5240   1
  -8  -2   0 2202.98 46.7608   3
   8   2   0 2010.60 47.9557   7
   8   2   0 1977.53 49.3234   8
   8   2   0 1933.14 52.3746  12
   8   2   0 1972.53 48.7842  11
   8  -2   0 2075.70 47.0056   4
  -8  -2   0 1965.06 48.0161  10
  -8  -2   0 2183.99 46.5907   1
   8   2   0 1962.86 48.4961   9
  -8   2   0 2101.62 46.3307   3
   8  -2   0 2070.41 49.5083   5
  -8  -2   0 2126.47 46.8518   4
   8   2   0 1955.38 47.8457  13
   8   2   0 2047.57 45.7245   6
  -9  -2   0 7.11963 16.6559  12
   9   2   0 0.53012 8.07888   2
  -9   2   0-11.6448 18.0585  10
   9  -2   0-4.93230 8.11805   2
   9   2   0 1.35313 11.6757   9
  -9  -2   0 22.6871 11.5517  10
  -9   2   0-0.37067 22.7682  12
  -9   2   0-25.8108 18.1027   5
  -9  -2   0-6.86328 10.5317   7
   9  -2   0 0.28657 8.75168  11
   9   2   0 13.7017 10.0200  10
  -9   2   0-0.33805 9.18112  11
   9  -2   0 23.8175 12.3687   5
   9   2   0-2.56063 8.35919   4
   9   2   0 1.00157 6.98478   1
  -9   2   0 4.85364 7.01885   3
   9   2   0-1.00635 7.14917   3
   9   2   0 1.79537 10.8300   7
   9   2   0 0.36858 18.8565  12
   9  -2   0 5.45215 7.45063   3
   9   2   0-9.05928 11.8566  13
   9  -2   0-3.05813 16.6514   8
  -9  -2   0-8.63200 8.10579   2
  -9  -2   0 12.7243 10.3872  13
   9   2   0-3.90687 8.02150   6
  -9  -2   0-3.59315 7.53968   1
  -9   2   0-2.26026 7.00813   1
   9   2   0-9.75544 15.1443   8
   9  -2   0-17.5150 12.7504   6
   9  -2   0-2.82631 7.42748   1
   9  -2   0 30.8442 17.4226  10
   9   2   0 24.0364 13.6376  11
   9  -2   0 7.70309 24.0885  12
  -9  -2   0-1.80578 7.58218   4
   9  -2   0-0.09741 7.71236   4
  -9   2   0-4.88948 8.70658   4
  -9   2   0-3.51336 8.71883   2
  -9  -2   0-1.20251 7.38793   3
   9  -2   0 5.71806 13.8924  13
  10   2   0 7890.88 172.165   3
  10  -2   0 7835.94 184.151  12
  10  -2   0 8235.63 178.358  10
  10  -2   0 8101.94 172.794   4
  10  -2   0 7915.67 173.352  11
  10   2   0 8211.94 175.800   9
  10   2   0 8277.56 172.930   4
 -10   2   0 8081.48 172.223   3
  10  -2   0 7903.50 172.332   1
  10   2   0 8088.90 175.585  11
  10   2   0 8237.94 172.924   6
  10  -2   0 8193.38 178.077   8
 -10  -2   0 8390.75 180.125  12
  10  -2   0 8199.96 175.974   6
 -10  -2   0 7853.09 175.185  10
 -10   2   0 7954.75 172.149   1
 -10  -2   0 8138.90 174.325  13
 -10  -2   0 8340.91 172.631   4
  10   2   0 8143.03 179.652  12
  10  -2   0 8023.87 172.549   3
  10  -2   0 8265.64 177.611   5
 -10  -2   0 8312.12 172.623   3
  10  -2   0 8323.63 176.998  13
  10   2   0 8437.74 175.326  13
 -10  -2   0 8226.41 172.413   1
  10   2   0 8079.13 172.723   2
 -10  -2   0 8232.60 172.819   2
  10   2   0 7815.63 172.082   1
 -10   2   0 8138.20 173.387  11
 -10  -2   0 8172.46 174.890   7
  10   2   0 8180.63 174.141  10
  10   2   0 8145.49 176.410   8
  10  -2   0 7954.46 172.907   2
 -10   2   0 8330.86 173.234   4
  10   2   0 7985.54 174.210   7
 -10   2   0 8168.96 173.034   2
  11  -2   0-4.28059 11.5097  11
 -11   2   0 1.76815 8.64568   4
 -11   2   0-5.35070 7.41462   1
  11  -2   0-17.7621 14.4844   6
 -11   2   0-5.31533 11.5307  11
 -11  -2   0 1.56311 7.74077   3
 -11  -2   0 14.1213 13.2805  13
  11   2   0 13.5118 12.4198  10
 -11   2   0-4.69428 7.32464   3
  11  -2   0-44.7449 20.5964  10
 -11  -2   0 24.3691 15.3329  10
 -11   2   0-7.73357 9.05057   2
  11  -2   0 4.12960 8.58271   2
 -11  -2   0-4.02797 8.31924   2
  11   2   0-3.83002 23.4106  12
 -11  -2   0 4.52177 7.63723   1
  11   2   0-14.2600 14.9166  13
  11   2   0 0.57107 14.5433   9
  11  -2   0-1.85977 19.2273   8
  11  -2   0-10.7380 8.20861   4
  11   2   0-0.93242 8.30497   2
  11   2   0-38.4173 30.9925   5
  11   2   0 27.1129 17.2459   8
 -11  -2   0-15.1773 13.2425   7
  11   2   0-6.50008 7.49506   1
  11  -2   0 7.18508 15.8760  13
  11  -2   0 27.8059 15.8062   5
 -11  -2   0 3.86254 21.2111  12
  11   2   0-1.97304 7.20997   3
  11  -2   0-1.54062 7.58131   1
  11   2   0-5.33045 12.6953   7
  11   2   0 3.21646 8.25197   4
  11  -2   0 23.1010 27.6549  12
  11   2   0-6.39753 10.3596   6
  11  -2   0 4.11784 7.63089   3
  11   2   0 13.9917 15.4769  11
  12   2   0 430.377 40.6965   5
  12  -2   0 557.746 17.2906   2
  12   2   0 570.935 16.1890   1
 -12   2   0 611.344 17.7310   4
  12   2   0 628.757 19.8823   6
  12  -2   0 608.976 28.8046   8
  12  -2   0 587.697 28.9364  10
  12   2   0 633.035 34.2907  12
  12   2   0 685.601 23.8070  13
  12   2   0 611.593 23.7969   9
  12  -2   0 676.998 21.2951  11
  12   2   0 610.027 16.3178   4
 -12  -2   0 651.670 32.1717  12
  12   2   0 614.542 17.0791   4
  12   2   0 586.043 17.0219   2
  12  -2   0 578.076 24.2958   6
  12   2   0 617.947 16.2595   3
 -12  -2   0 651.542 22.6127   7
  12  -2   0 578.626 16.7938   3
 -12   2   0 571.553 17.5017   2
 -12   2   0 601.781 16.3861   3
  12  -2   0 609.997 38.6893  12
  12   2   0 589.790 26.6069   8
 -12  -2   0 593.918 16.6426   1
 -12  -2   0 615.800 24.4294  10
 -12  -2   0 589.047 24.2787   9
 -12  -2   0 551.524 16.8893   2
  12  -2   0 563.970 16.6872   1
  12   2   0 593.897 22.8056  10
 -12   2   0 606.527 27.5914   8
 -12   2   0 571.752 16.2542   1
 -12  -2   0 548.722 24.4720   8
  12   2   0 533.151 24.8090  11
  12   2   0 634.944 21.8754   7
  12  -2   0 628.620 26.3932  13
 -12   2   0 657.242 20.5656  11
  12  -2   0 610.292 26.3917   5
 -12  -2   0 613.769 16.8172   3
  13  -2   0 39.2127 7.68025   3
  13   2   0 32.3652 8.09472   4
  13   2   0 54.1889 17.2125   9
 -13  -2   0 53.3862 19.9426   8
  13  -2   0 67.4379 20.4434   5
  13   2   0 47.8920 20.6428   8
  13  -2   0 30.7972 8.05753   3
  13   2   0 69.0959 16.4185  10
  13  -2   0 36.0792 23.5130   8
  13  -2   0 56.7556 33.2493  12
 -13   2   0 27.2734 8.93874   2
  13   2   0 32.4618 7.32245   4
  13  -2   0 25.1908 17.4740   6
  13  -2   0 23.0980 7.84329   1
  13   2   0 41.9200 26.6286  12
 -13   2   0 110.438 25.0590   6
  13  -2   0 58.0067 19.9376  13
 -13  -2   0 30.3997 8.00180   1
  13   2   0 28.5022 7.15417   1
  13  -2   0 49.0119 13.9387  11
  13   2   0 44.7355 14.4013   7
  13   2   0 47.5032 18.3693  11
 -13  -2   0 56.5039 18.2424  10
 -13   2   0 28.4713 9.00812   4
 -13   2   0 33.4277 21.0476   8
 -13  -2   0 41.9140 26.3017  12
  13   2   0 26.6746 16.7650  13
  13  -2   0 31.2273 8.44466   2
  13   2   0 25.2897 13.1494   6
 -13  -2   0 35.6237 7.86814   3
  13   2   0 37.7658 8.22291   2
 -13  -2   0 34.8182 14.1287   7
 -13   2   0 25.2477 7.22188   4
 -13   2   0 49.3084 14.0409  11
  13  -2   0 6.57864 24.2684  10
  13   2   0-8.17661 35.3805   5
  14   2   0 2178.85 57.6894   8
 -14   2   0 2196.07 52.5947  11
 -14  -2   0 2290.69 56.7411   8
  14   2   0 2249.59 52.6596   7
 -14  -2   0 2090.24 57.3557  10
 -14   2   0 2061.93 48.2585   4
  14  -2   0 2213.73 56.4441   6
  14   2   0 2100.97 55.6250  13
  14  -2   0 2104.51 48.1434   2
  14  -2   0 2184.85 59.3735  10
 -14  -2   0 2007.66 63.2948  12
  14   2   0 1894.01 74.3970   5
  14  -2   0 2003.96 67.9329  12
  14  -2   0 2148.50 52.2944  11
  14   2   0 2242.60 53.9298  10
 -14   2   0 2197.57 58.5533   8
  14   2   0 2076.76 55.4228  11
  14  -2   0 2166.69 60.0584   8
  14  -2   0 2190.45 59.4045   5
  14  -2   0 2195.46 58.2300  13
 -14  -2   0 2246.03 53.5494   7
  14   2   0 2247.59 52.4274   6
  14   2   0 2221.20 55.6021   9
 -14  -2   0 2170.03 55.7342  11
 -14   2   0 2247.83 48.3235   2
  14   2   0 2062.43 64.3962  12
  15   2   0 382.459 23.1270   9
  15  -2   0 275.532 26.7642  13
 -15  -2   0 291.595 19.7984   7
  15   2   0 320.865 28.2905   8
 -15  -2   0 349.619 25.9144   8
  15   2   0 304.315 19.0346   6
  15  -2   0 261.671 40.3084  12
  15  -2   0 294.513 23.4417   6
  15  -2   0 294.693 27.4268   5
  15  -2   0 284.321 29.7533   8
 -15  -2   0 318.607 24.0898  11
 -15  -2   0 225.809 33.3642  12
  15  -2   0 285.744 19.3521  11
  15   2   0 259.510 36.3219  12
  15   2   0 370.364 22.3483  10
 -15   2   0 336.398 27.5622   8
  15   2   0 313.253 19.0112   7
  15   2   0 270.531 23.7268  11
  15   2   0 140.447 43.1502   5
 -15  -2   0 252.687 26.8940  10
 -15   2   0 329.953 20.2389  11
  15  -2   0 272.875 29.8211  10
  15   2   0 269.112 23.9078  13
  16   2   0 83.3789 21.8239  11
  16   2   0 7.00615 42.3288   5
  16   2   0 77.4837 16.7099   7
  16  -2   0 48.9011 27.8053  10
  16  -2   0 60.0209 28.4275   8
  16  -2   0 115.520 27.3911   5
  16  -2   0 74.7516 18.6873  11
  16   2   0 84.2761 36.9656  12
 -16  -2   0 63.9190 24.9801   8
  16   2   0 73.7927 27.0352   8
  16  -2   0 59.9551 40.1020  12
  16   2   0 99.0093 21.7591  10
 -16  -2   0 97.4541 34.9784  12
  16   2   0 80.0142 17.7411   6
  16   2   0 65.6873 21.6257   9
 -16   2   0 74.9495 33.8478  10
  16   2   0 83.8537 23.7691  13
 -16  -2   0 60.4300 25.8249  10
 -16   2   0 62.7983 27.9426   8
  16  -2   0 95.7809 25.5700  13
  16  -2   0 65.2788 22.8890   6
 -16  -2   0 63.7936 18.4591   7
 -16  -2   0 87.5277 22.8343  11
 -16   2   0 76.4164 18.7489  11
  17   2   0 159.295 29.8967   8
 -17  -2   0 131.217 39.1534  12
  17   2   0 129.338 36.8984  12
  17   2   0 170.217 19.2420   6
  17  -2   0 135.201 31.1965   8
  17  -2   0 129.722 30.4813  10
 -17  -2   0 165.967 27.3468   8
  17  -2   0 134.795 25.9383   6
 -17  -2   0 155.634 25.3137  11
 -17   2   0 98.2147 36.2226  10
  17   2   0 228.387 24.0680  10
 -17   2   0 167.424 30.6849   8
  17  -2   0 177.298 29.4436  13
 -17   2   0 120.264 44.1006  12
  17   2   0 132.874 25.8702  13
 -17   2   0 150.838 21.0844  11
  17  -2   0 101.216 44.6897  12
  17   2   0 179.537 24.7764   9
 -17  -2   0 131.354 29.1037  10
  17   2   0 171.097 18.3177   7
  17   2   0 18.9024 45.0327   5
 -17  -2   0 155.536 20.4538   7
  17  -2   0 133.872 20.5748  11
  17   2   0 164.754 24.6377  11
  17  -2   0 208.630 29.5167   5
 -18  -2   0 636.179 35.8044   8
  18   2   0 594.062 54.6349   5
 -18   2   0 636.488 54.7455  12
  18  -2   0 574.222 15.5976   7
  18   2   0 682.167 45.6539  12
 -18  -2   0 688.813 48.3447  12
 -18  -2   0 619.638 26.6273   7
  18  -2   0 522.262 32.5528   6
  18   2   0 595.445 36.4310   8
 -18  -2   0 598.547 39.4249  10
  18  -2   0 681.985 36.9810  13
  18   2   0 643.397 31.7564   9
  18   2   0 692.284 31.4546  10
 -18   2   0 653.596 36.8982   8
  18   2   0 588.222 26.7221   6
  18   2   0 632.298 31.2729  11
  18  -2   0 709.130 38.6395   5
  18   2   0 615.808 25.5407   7
  18  -2   0 593.594 53.4711  12
  18  -2   0 595.833 40.2207   8
 -18  -2   0 674.109 33.1197  11
  18   2   0 660.046 33.1528  13
  18  -2   0 585.101 37.4560  10
 -18   2   0 616.291 45.7137  10
 -18   2   0 623.824 27.1915  11
  18  -2   0 597.849 26.8006  11
  19  -2   0 61.4133 22.5412  11
  19   2   0 77.6823 26.9446   9
 -19   2   0 10.6707 43.2999  10
 -19   2   0 98.6790 31.8813   8
  19   2   0 28.1878 27.8874  13
  19  -2   0 4.75240 48.1581  12
  19  -2   0 78.6435 31.9507  13
  19  -2   0 57.7145 7.26937   7
 -19   2   0 30.3675 49.1510  12
 -19  -2   0 47.8964 34.3340  10
  19  -2   0 56.9537 32.6733  10
  19   2   0 133.113 26.0409  10
 -19  -2   0 60.8218 41.0754  12
 -19  -2   0 47.3686 20.1588   7
  19   2   0 55.7881 32.9723   8
  19  -2   0 139.464 31.8059   5
  19  -2   0 49.5652 24.4728   9
 -19  -2   0 74.5685 27.8691  11
 -19  -2   0 97.1381 30.2868   8
  19   2   0 50.5119 26.9682  11
  19   2   0 81.4260 19.5887   7
  19  -2   0 120.095 26.9258   6
 -19   2   0 37.5351 22.4331  11
  19   2   0 8.81468 48.8250   5
  19   2   0 53.6388 41.2531  12
  19  -2   0 66.8235 34.7968   8
  19   2   0 78.5616 21.7147   6
  20  -2   0 2888.14 71.4500  11
  20   2   0 2645.25 74.6253  11
  20   2   0 2841.79 99.8187   5
 -20  -2   0 2980.56 78.5003   8
  20   2   0 2897.66 68.9952   7
  20   2   0 2793.85 79.2634   8
  20  -2   0 2811.67 74.3185   9
 -20  -2   0 2863.89 88.5966  12
 -20   2   0 2953.94 80.2056   8
 -20  -2   0 2975.61 70.6145   7
 -20  -2   0 2889.76 75.7403  11
  20   2   0 2882.44 71.2144   6
  20  -2   0 2830.60 75.7813   6
  20  -2   0 2938.62 82.0651   5
 -20   2   0 2852.57 71.9498  11
  20   2   0 3090.79 73.3416  10
  20  -2   0 2928.61 79.7758  13
  20   2   0 2877.22 75.7909   9
 -20  -2   0 2825.14 82.1529  10
  20   2   0 2686.08 76.9216  13
 -20   2   0 2837.61 89.3484  10
 -20   2   0 2993.07 97.9983  12
  20  -2   0 2795.00 81.8702   8
 -21   2   0-61.2073 47.4597  10
  21   2   0 28.1388 20.1463   7
  21   2   0 86.2479 28.1961  10
  21   2   0 9.24237 46.8708  12
 -21  -2   0 40.1165 44.3139  12
 -21  -2   0-26.6072 40.3879  10
 -21  -2   0 0.68222 22.2743   7
  21  -2   0 27.7970 34.8546  13
  21  -2   0 83.1554 34.9953   5
  21   2   0 32.0945 29.1844   9
 -21  -2   0 45.0367 33.6724   8
  21  -2   0 15.8349 28.2991   9
 -21   2   0-5.22859 56.4763  12
  21   2   0-26.7057 33.3159  13
  21   2   0-9.97735 52.9967   5
 -21   2   0 62.4466 35.7504   8
 -21   2   0 0.91392 24.7048  11
  21  -2   0 46.6203 30.4096   6
  21   2   0 41.4631 24.2756   6
 -21  -2   0 7.28333 29.5044  11
  21  -2   0 13.9747 25.0127  11
 -22   2   0 48.2780 35.6672   8
 -22  -2   0 5.31415 33.3363   8
  22  -2   0 11.8456 31.7711   6
  22  -2   0 0.12807 25.7590  11
  22  -2   0-25.3962 30.8812   9
  22   2   0-22.5754 21.3098   7
  22  -2   0-78.5210 39.3359   5
  22   2   0-13.7371 53.7329   5
 -22   2   0-77.2982 54.4978  10
 -22  -2   0-30.6692 43.7992  10
  22  -2   0-7.56150 37.7013  13
 -22   2   0-5.35772 27.2550  11
  22   2   0-55.9985 35.7523  13
  22   2   0 56.6377 30.3320  10
 -22  -2   0-8.88097 22.8678   7
 -22  -2   0-10.8106 46.7964  12
 -22  -2   0-12.2069 32.7177  11
  22   2   0 15.4296 31.9342   9
 -22   2   0-63.2085 60.5213  12
  22   2   0 15.1940 26.0376   6
 -23  -2   0 146.401 56.2750  12
  23   2   0 95.6246 36.2534  13
  23  -2   0 173.037 32.2464   9
 -23   2   0 87.4104 65.7870  12
  23   2   0 183.870 34.3644   9
  23   2   0 115.014 56.0377   5
 -23  -2   0 240.040 37.2146   8
 -23  -2   0 93.6004 47.4976  10
 -23   2   0 254.654 41.1633   8
 -23  -2   0 183.153 25.5922   7
  23  -2   0 139.727 41.6810  13
  23  -2   0 87.5284 41.6933   5
  23   2   0 182.955 22.5643   7
  23  -2   0 155.988 29.0681  11
  23  -2   0 237.067 37.0103   6
 -23   2   0 183.169 29.4908  11
 -23  -2   0 181.838 35.0808  11
 -23   2   0-3.53775 54.9278  10
  23   2   0 194.851 33.5247  10
  23   2   0 181.924 29.2984   6
  24  -2   0 1.51665 42.5817  13
 -24  -2   0-1.15488 36.3388  11
  24   2   0 17.5904 31.9462   9
  24   2   0-0.99253 59.9553   5
 -24  -2   0 46.5749 57.6699  12
  24  -2   0-12.1425 29.7779  11
  24   2   0-0.10133 22.6413   7
 -24   2   0-25.2663 30.3807  11
  24  -2   0-25.0393 32.1320   9
  24  -2   0 6.93343 35.2371   6
 -24   2   0-76.3185 44.7799   8
  24   2   0 4.71589 28.6428   6
 -24   2   0-3.20852 65.8701  12
  24  -2   0-89.0352 44.9508   5
 -24  -2   0 7.11538 24.6809   7
  24   2   0-53.5452 39.6946  13
 -24   2   0-138.365 61.6307  10
 -24  -2   0 29.6475 37.8830   8
 -24  -2   0-37.2675 50.1789  10
  25  -2   0-3.98645 35.6528   9
  25  -2   0 3.32118 37.8720   6
  25   2   0 18.7500 34.6611   9
  25   2   0 63.3877 55.1080   5
 -25   2   0-20.5782 31.9523  11
 -25  -2   0 8.63738 40.3847   8
 -25   2   0-97.7849 63.0879  10
 -25   2   0-80.9169 45.1593   8
  25  -2   0-27.4038 45.0272  13
 -25  -2   0-87.8251 54.4225  10
  25   2   0-6.78670 41.8227  13
 -25  -2   0-5.40015 36.1364  11
  25  -2   0-72.1637 47.2298   5
 -25  -2   0-3.05619 25.9386   7
 -25   2   0-20.9500 67.5116  12
  25   2   0-8.34903 31.5929   6
  25   2   0-11.8337 23.5580   7
 -25  -2   0 109.492 60.3717  12
 -26  -2   0 93.2676 26.6435   7
 -26   2   0-16.9798 64.3611  10
  26  -2   0-24.8792 48.1706   5
 -26   2   0 84.6898 73.6100  12
  26  -2   0 123.054 40.6200   6
  26   2   0 116.624 34.4361   6
  26   2   0 74.3571 42.8919  13
  26   2   0 130.276 38.1494   9
  26  -2   0 95.6908 36.0131   9
 -26   2   0 100.242 33.3165  11
  26   2   0 214.732 63.3394   5
 -26  -2   0 149.322 44.7379   8
 -26  -2   0-20.6867 56.8115  10
 -26  -2   0 204.194 66.8245  12
 -26   2   0 34.7359 47.7983   8
  26  -2   0 67.2315 48.4989  13
 -26  -2   0 103.141 40.7279  11
  27   2   0 127.667 47.7829  13
 -27  -2   0-9.33648 56.8688  10
 -27   2   0 59.8218 50.3772   8
 -27  -2   0 129.652 43.8173  11
 -27   2   0 97.5850 36.8786  11
  27   2   0 121.788 36.4277   6
 -27   2   0 85.0686 76.9470  12
  27  -2   0 108.797 51.7953  13
 -27  -2   0 155.239 48.5217   8
  27   2   0 188.546 43.1092   9
  27  -2   0 44.4822 49.5717   5
  27  -2   0 121.553 40.7995   9
  27   2   0 206.920 67.9828   5
  27  -2   0 137.723 44.1424   6
 -27  -2   0 121.986 28.8078   7
 -28  -2   0 148.242 46.8381   8
  28  -2   0 49.6884 39.4076   9
 -28  -2   0 77.0389 42.9930  11
 -28   2   0 4.24389 78.2097  12
  28   2   0 39.6323 47.2709  13
  28  -2   0-33.2311 51.8255   5
  28   2   0 138.819 66.7294   5
  28   2   0 73.5056 36.9352   6
 -28   2   0-20.0144 51.3779   8
 -28  -2   0 58.7038 28.7796   7
 -28  -2   0-84.0686 62.4446  10
 -28   2   0 78.8771 37.2372  11
  28  -2   0 54.2717 44.4354   6
  28   2   0 138.321 41.6994   9
 -29  -2   0 127.460 49.6715   8
  29   2   0-13.5974 50.7063  13
  29   2   0 38.8458 45.4804   9
  29  -2   0-73.3184 53.3745   5
 -29   2   0 9.82638 38.5573  11
  29  -2   0 2.53536 43.6586   9
 -29   2   0 16.9597 79.7265  12
  29   2   0 163.202 66.0690   5
 -29  -2   0 17.2957 43.8782  11
 -29   2   0-69.8114 55.4532   8
 -29  -2   0 1.47844 28.0111   7
  29  -2   0 35.4891 47.3006   6
  29   2   0-15.0251 39.5928   6
 -30   2   0 59.0370 52.5619   8
  30   2   0 101.289 52.8993  13
  30  -2   0 105.588 50.1505   6
 -30   2   0 49.1945 85.8420  12
  30   2   0 321.756 71.9922   5
 -30  -2   0 121.069 49.1848  11
  30  -2   0 89.9139 58.2223  13
  30  -2   0 126.802 42.9315   9
 -30  -2   0 66.2570 28.6355   7
  30  -2   0 39.0727 54.2363   5
 -30   2   0 101.191 42.2333  11
  30   2   0 136.058 45.9086   9
  30   2   0 73.3458 40.7068   6
 -30  -2   0 166.541 53.4392   8
  31  -2   0 7.36040 46.5779   9
  31  -2   0-68.6924 60.7273  13
  31   2   0 53.1372 48.9861   9
 -31   2   0-37.1473 90.1940  12
  31   2   0-11.1934 54.1022  13
  31  -2   0 20.2335 50.8965   6
 -31   2   0-8.74873 56.6544   8
 -31  -2   0-8.81796 50.7324  11
 -31   2   0 12.2976 42.4390  11
 -31  -2   0 95.0779 51.9858   8
 -32   2   0 66.9882 44.9299  11
 -32  -2   0 78.0320 52.6188  11
  32  -2   0 42.4072 53.1487   6
 -32   2   0 62.3732 93.5139  12
  32   2   0 67.5022 58.2447  13
  32   2   0 306.172 74.5057   5
 -32  -2   0 50.9434 29.4845   7
 -32   2   0 143.218 60.1454   8
  32  -2   0 86.8698 48.7226   9
 -32  -2   0 219.718 58.3648   8
 -33  -2   0-2.54317 29.2840   7
 -33   2   0 20.4011 46.5447  11
 -33  -2   0 195.066 57.3809   8
  33   2   0-78.4768 61.6662  13
  33   2   0 283.162 75.8697   5
  33  -2   0 16.1996 55.8641   6
  33   2   0-29.9540 54.3042   9
 -33   2   0 85.6566 100.399  12
 -33   2   0 17.7561 57.9081   8
  33  -2   0 29.0737 50.3691   9
  34  -2   0 471.727 60.2769   6
 -34  -2   0 469.997 61.3690  11
  34  -2   0 612.404 57.8634   9
 -34   2   0 567.483 52.5727  11
  34   2   0 472.312 63.8435  13
 -34   2   0 589.533 70.4267   8
  35   2   0-11.3465 63.2552  13
 -35   2   0 25.5904 66.2866   8
 -35   2   0 129.422 107.622  12
  35   2   0-10.6268 57.1604   9
 -35  -2   0 31.5814 54.8457  11
 -36  -2   0 236.854 61.1590  11
  36  -2   0 219.704 57.6137   9
 -36   2   0 242.837 53.7116  11
  36   2   0 185.663 61.1602   9
 -36   2   0 196.313 64.0609   8
  36   2   0 196.014 69.6343  13
  36  -2   0 128.767 63.4878   6
 -36   2   0 357.603 111.229  12
 -37   2   0 59.1141 70.9945   8
 -37   2   0 238.599 114.510  12
 -37   2   0 101.158 53.7900  11
  37   2   0-9.93763 61.5238   9
   0  -3   0 0.38292 9.28822   4
   0   3   0 2.11738 6.32756   9
   0  -3   0 1.23099 8.07467   3
   0  -3   0-6.56335 6.73277   9
   0   3   0-12.6900 12.3087   8
   0   3   0-0.31913 5.17085   6
   0   3   0-4.45988 6.78691   7
   0   3   0-0.31987 9.08066   4
   0   3   0-1.23740 8.11005   1
   0  -3   0 6.23173 8.46332   1
   0  -3   0-1.88572 6.59269   7
   0  -3   0-4.86179 8.74374   2
   0   3   0-0.84962 8.52762   3
   0   3   0 2.47409 9.03455   2
   0   3   0-8.75304 8.88859  12
   1  -3   0 9995.17 208.466   4
   1  -3   0 9614.52 209.034   8
   1   3   0 9695.78 208.551   4
   1  -3   0 9730.07 207.565   1
   1  -3   0 9804.18 207.844  12
   1   3   0 9865.62 204.691   6
   1  -3   0 9697.77 205.920   7
   1   3   0 9855.83 206.393   9
   1  -3   0 9592.88 207.747   3
  -1   3   0 10026.0 205.618   6
   1   3   0 9568.08 207.505   1
  -1   3   0 9604.55 208.375   2
   1  -3   0 9908.77 206.180   9
  -1  -3   0 9802.48 206.230   9
  -1   3   0 9703.02 205.741   7
  -1  -3   0 9632.12 206.459   7
   1  -3   0 9544.37 205.712   6
   1   3   0 9620.84 205.641  11
  -1  -3   0 9800.36 207.549   1
  -1  -3   0 9750.08 208.473   2
  -1   3   0 9705.61 207.513   1
   1   3   0 9655.69 206.468  12
  -1   3   0 9827.30 206.220   9
  -1  -3   0 9608.87 207.695   3
  -1   3   0 9738.08 207.611   3
  -1  -3   0 9804.09 208.410   4
   1   3   0 9571.69 206.336   7
   1   3   0 9330.73 207.510   3
  -1   3   0 9960.25 208.217  12
   1   3   0 9622.62 208.416   2
   1  -3   0 9721.92 208.465   2
  -1   3   0 9586.74 208.516   4
  -1   3   0 9664.27 209.287   8
   2  -3   0 4.37986 7.20008   6
  -2   3   0 10.8372 8.86746   3
   2  -3   0 8.18706 8.21057   3
   2  -3   0 4.25534 6.50494   9
  -2  -3   0 3.95417 7.68916   7
  -2   3   0 12.2949 6.83545   9
  -2  -3   0 4.52822 7.32812   9
   2   3   0 8.93766 6.91494  11
  -2  -3   0 10.6687 8.65986   2
  -2   3   0 12.4641 6.70172   6
   2  -3   0 3.16995 9.87117  10
  -2  -3   0 10.0283 6.74042  11
   2   3   0 3.39432 6.89676  12
  -2   3   0 8.55778 11.4815  12
   2  -3   0 4.23955 5.85198   7
   2   3   0 5.91811 7.38447   7
  -2  -3   0 12.0578 9.23482   4
   2  -3   0 10.8060 11.6459   8
   2  -3   0 5.10043 8.27365   1
  -2   3   0 8.25879 8.27782   1
  -2   3   0 5.28823 9.43655   2
   2   3   0 14.8100 7.24265   9
  -2  -3   0 5.41134 8.72785   1
   2   3   0 3.42371 9.24454   4
   2   3   0 2.84877 9.50966   2
  -2   3   0 7.47707 8.86355   4
   2   3   0 7.94571 7.72997   1
   2  -3   0 6.84019 10.9715  12
   2   3   0 7.97973 8.47692   3
  -2  -3   0 7.54817 8.23174   3
   2   3   0 8.02270 3.60641  13
   2  -3   0 8.96690 9.26133   4
   2  -3   0 11.4297 8.90256   2
  -2   3   0 17.3232 11.0224   8
   3  -3   0 13280.1 281.663   1
   3   3   0 13564.9 281.772   3
  -3   3   0 12934.2 281.502   1
  -3   3   0 13541.8 283.528   8
  -3  -3   0 12942.5 281.079   7
  -3   3   0 13448.5 280.579   6
   3  -3   0 13180.5 282.537   2
   3  -3   0 13521.7 282.505   4
   3   3   0 13579.8 281.704   1
   3   3   0 13466.3 280.556  11
   3   3   0 13248.0 280.823   9
  -3   3   0 12398.3 282.898  10
   3   3   0 13069.9 282.591   2
   3   3   0 13471.3 281.082   7
  -3   3   0 13272.6 284.744  12
  -3   3   0 13136.4 280.247   9
  -3  -3   0 12950.6 281.821   3
   3  -3   0 13758.7 283.478   8
   3  -3   0 13327.0 280.181   9
  -3   3   0 13176.5 282.701   4
   3  -3   0 13167.5 280.718   6
  -3  -3   0 13129.5 280.679   9
   3  -3   0 13560.1 283.990  12
  -3  -3   0 13434.5 282.552   2
  -3   3   0 12928.5 281.572   3
  -3  -3   0 13524.9 280.654  11
   3  -3   0 12987.0 279.421   7
   3   3   0 13403.5 280.051  12
  -3  -3   0 12879.0 281.569   1
   3   3   0 13536.9 282.903   4
   3  -3   0 14040.5 282.702  10
  -3   3   0 13062.1 282.452   2
   3  -3   0 13645.0 281.968   3
  -4  -3   0 604.544 18.5362   7
   4   3   0 478.520 17.6944   3
   4  -3   0 467.820 18.5006   2
  -4   3   0 532.683 21.2208   8
   4   3   0 602.171 18.6034   7
   4   3   0 486.000 17.4239   1
   4  -3   0 663.041 18.2846   6
   4   3   0 616.927 17.8954  11
   4  -3   0 448.744 17.5391   1
   4  -3   0 447.911 18.4777   4
  -4  -3   0 674.571 18.0356  11
  -4   3   0 484.472 23.6659  12
   4  -3   0 522.278 24.0016  12
   4   3   0 419.363 19.0164   4
   4  -3   0 466.781 17.5998   3
   4  -3   0 544.753 20.9370  10
   4  -3   0 652.117 17.1528   9
   4  -3   0 577.814 14.8251   7
  -4   3   0 680.275 18.4096   6
   4  -3   0 561.918 21.9648   8
   4   3   0 430.800 18.9289   2
  -4   3   0 549.662 21.7129  10
   5   3   0 44443.5 915.745  11
   5  -3   0 43468.9 913.504  11
  -5   3   0 44826.9 921.113  12
   5  -3   0 42997.3 916.129   3
   5   3   0 43421.2 913.112  10
  -5   3   0 44299.0 919.127  10
   5   3   0 43459.9 916.919   4
   5  -3   0 44424.1 917.926  10
   5   3   0 43439.5 913.525  13
   5  -3   0 42783.7 915.893   1
   5   3   0 44220.7 915.937   7
  -5   3   0 43255.5 917.869   8
   5  -3   0 44522.1 915.992   6
   5  -3   0 43405.5 916.981   2
  -5  -3   0 44579.7 915.635   9
  -5   3   0 42640.3 913.038   7
   5  -3   0 43227.6 913.201   7
   5  -3   0 43597.3 916.864   4
  -5   3   0 47916.7 916.114   6
   5  -3   0 40844.7 919.610  12
   5   3   0 43982.3 916.757   2
  -5  -3   0 43577.1 915.788  11
  -5  -3   0 44379.9 916.146   7
   5   3   0 43327.4 915.932   1
   5  -3   0 44142.1 914.863   9
   5  -3   0 43585.0 917.943   8
   5   3   0 42686.9 915.893   3
   5   3   0 44097.3 915.869   9
  -6   3   0 6.09194 14.7730  10
   6  -3   0 15.7084 6.22346  11
   6   3   0 10.8711 6.97489  13
  -6   3   0 10.1968 5.61553  11
   6  -3   0 11.1412 10.4484   2
   6   3   0 6.70970 8.98657   1
   6   3   0 9.86434 10.4287   2
   6  -3   0 5.33643 9.65273   1
  -6  -3   0 6.08719 6.78132  13
   6  -3   0 7.67158 10.6594   4
   6  -3   0 13.1190 5.38424   5
   6  -3   0 8.76688 9.58551   3
   6  -3   0 13.2705 15.2606   8
   6  -3   0 11.4085 10.9193   6
   6   3   0 17.2176 10.7465   7
   6  -3   0 13.1657 8.80207   9
  -6   3   0 2.00333 6.79521   5
  -6  -3   0 8.42122 10.2468   9
   6   3   0 21.1214 9.81633   9
  -6  -3   0 24.9711 5.84536  10
   6   3   0 12.4959 9.48069   3
   6  -3   0 8.54638 19.5623  12
   6   3   0 14.4194 5.97277  10
  -6   3   0-1.38123 19.9038  12
  -6  -3   0 14.0064 9.75603  11
   6  -3   0 21.7607 15.3991  10
   6   3   0 4.88467 11.4112  11
  -6   3   0 15.6155 11.7652   6
   6   3   0 10.4875 10.1508   4
  -7  -3   0 5493.82 119.035   2
   7   3   0 5641.49 118.997   9
  -7   3   0 5386.75 118.027   3
  -7   3   0 5209.07 115.814  11
  -7  -3   0 5519.88 116.294  10
  -7  -3   0 5277.92 119.052  11
  -7  -3   0 5421.46 116.615  13
   7  -3   0 5466.11 119.307   6
  -7   3   0 5532.66 126.110  12
   7  -3   0 5550.35 116.219   5
   7   3   0 5361.87 118.888   2
   7   3   0 5476.89 119.171   4
  -7   3   0 5458.30 119.362   4
   7  -3   0 5181.70 121.341  10
   7  -3   0 5512.72 115.853  11
   7   3   0 5465.14 115.846  10
   7  -3   0 5300.38 118.107   1
  -7   3   0 6119.10 119.745   6
   7  -3   0 5328.23 118.355   3
   7  -3   0 5382.97 119.018   2
   7  -3   0 5374.45 121.318   8
  -7   3   0 5574.62 123.506  10
  -7  -3   0 5660.42 118.957   4
  -7  -3   0 5247.26 118.254   3
   7  -3   0 5428.99 125.707  12
   7   3   0 5434.63 118.743   7
   7  -3   0 5512.05 117.597   9
   7   3   0 5341.16 119.931  12
  -7   3   0 5246.12 117.912   1
   7   3   0 5369.17 118.980  11
   7  -3   0 5303.09 118.862   4
   7   3   0 5678.58 116.860  13
   7   3   0 5586.42 118.837   8
   7   3   0 5274.28 117.952   1
  -7   3   0 5403.14 119.097   2
  -7  -3   0 5317.86 118.074   1
   7   3   0 5221.56 117.932   3
  -7   3   0 5516.01 117.659   5
  -8   3   0 93.0224 11.0207   1
   8   3   0 95.4880 10.8125   1
  -8   3   0 92.5359 23.3868  12
  -8   3   0 92.5457 12.4193   4
  -8  -3   0 114.844 13.6895  11
  -8   3   0 201.238 16.8368   6
   8  -3   0 123.115 11.7616   9
  -8   3   0 129.715 8.47928  11
   8   3   0 152.746 9.18253  10
   8  -3   0 104.799 25.3341  12
   8  -3   0 124.789 9.08023   5
   8  -3   0 130.928 9.00695  11
   8   3   0 125.785 14.0704   7
   8   3   0 121.983 14.8070  11
   8   3   0 98.4304 17.4983  12
  -8   3   0 103.122 12.5469   2
  -8   3   0 85.1587 12.9532   5
   8  -3   0 94.8956 11.8165   4
  -8  -3   0 88.7916 11.5208   4
   8  -3   0 91.3258 10.9130   3
   8  -3   0 99.0516 11.2030   1
  -8  -3   0 131.959 10.0543  10
   8  -3   0 123.820 18.6565   8
   8   3   0 155.521 13.6631   9
   8   3   0 126.584 11.1556  13
   8   3   0 160.535 15.2127   8
  -8  -3   0 95.5145 10.9506   3
   8   3   0 102.989 10.9158   3
   8  -3   0 97.5250 11.8581   2
   8  -3   0 117.144 13.7721   6
   8  -3   0 150.477 18.1951  10
  -8   3   0 102.699 19.4702  10
  -8  -3   0 127.581 10.4116  13
   8   3   0 108.459 11.9401   4
  -8  -3   0 90.3418 11.6248   2
  -8  -3   0 89.1673 10.7937   1
  -8   3   0 101.582 10.7385   3
   8   3   0 102.438 12.3235   2
   9  -3   0 356.893 22.7799   8
  -9  -3   0 398.312 15.1841   1
   9   3   0 400.236 14.4948  10
  -9   3   0 384.508 13.5428  11
  -9   3   0 392.224 15.0603   3
   9  -3   0 302.388 29.0566  12
   9   3   0 374.101 18.7490  11
   9   3   0 398.460 17.9812   9
   9  -3   0 401.160 16.3322   2
   9   3   0 406.095 19.7558   8
  -9   3   0 362.142 27.9031  12
   9   3   0 364.786 14.8186   3
  -9  -3   0 377.004 16.0909   2
  -9   3   0 362.841 17.0216   4
  -9  -3   0 385.910 15.8609  10
   9   3   0 381.377 16.2116   2
   9   3   0 406.212 12.0155   6
   9   3   0 393.048 17.8187   7
   9   3   0 387.789 15.6710  13
   9  -3   0 374.067 13.6376  11
  -9   3   0 383.123 26.0589  10
  -9  -3   0 370.750 15.0704  13
  -9  -3   0 384.364 15.2830   3
   9  -3   0 408.295 23.1194  10
   9   3   0 372.545 16.1836   4
  -9  -3   0 360.449 18.2995  11
   9  -3   0 371.778 15.3643   1
  -9   3   0 395.564 15.0632   1
  -9   3   0 350.977 19.0124   5
   9  -3   0 382.537 15.4198   3
   9  -3   0 392.450 18.6918   6
   9   3   0 355.333 22.6844  12
  -9  -3   0 353.710 15.4885   4
   9  -3   0 382.514 16.0156   4
   9   3   0 375.233 15.0552   1
  -9   3   0 398.171 17.1812   2
   9  -3   0 407.880 15.1463   5
  10  -3   0 194.087 21.7956   8
  10   3   0 194.312 16.2859   9
 -10   3   0 182.342 11.3868  11
  10  -3   0 224.393 21.5919  10
  10  -3   0 129.719 12.7766   2
  10   3   0 128.297 21.3381  12
 -10   3   0 129.514 27.4341  12
  10   3   0 136.197 11.4942   3
 -10  -3   0 127.728 12.2799   1
  10  -3   0 161.419 15.9634   6
  10  -3   0 168.254 30.0401  12
  10   3   0 121.331 11.6270   1
 -10  -3   0 133.459 11.7961   3
 -10  -3   0 127.923 13.0490   2
 -10   3   0 130.615 13.6055   4
  10  -3   0 186.964 11.4127  11
  10   3   0 204.463 17.8629  11
  10  -3   0 145.046 12.8369   5
 -10   3   0 142.590 24.3550  10
 -10  -3   0 168.789 15.4912   7
 -10   3   0 144.762 13.5227   2
 -10   3   0 148.146 11.8108   3
  10  -3   0 142.010 12.4099   3
  10   3   0 126.012 12.5819   4
 -10  -3   0 152.496 13.9718  10
  10   3   0 171.710 17.9536   8
 -10   3   0 140.579 11.5413   1
  10   3   0 186.092 15.4976   7
  10  -3   0 196.125 17.3537  13
  10  -3   0 126.970 12.7376   4
 -10   3   0 91.1212 18.1743   5
 -10  -3   0 142.250 12.5987   4
  10   3   0 182.945 12.4677  10
  10   3   0 170.793 13.8043  13
  10  -3   0 131.637 12.0830   1
 -10  -3   0 193.892 13.4314  13
  10   3   0 125.956 12.4900   2
  10   3   0 160.960 9.39785   6
  11  -3   0 3158.90 75.3871   6
 -11  -3   0 3198.69 72.2038   2
  11   3   0 3004.36 71.0310   1
 -11  -3   0 3237.46 71.5580   1
  11  -3   0 3084.23 72.3925   2
  11  -3   0 3281.91 76.3787  13
 -11  -3   0 3343.93 72.1924  13
  11   3   0 3082.34 71.0368   3
  11  -3   0 3214.07 78.4917  10
  11   3   0 3148.08 72.1812   2
 -11  -3   0 3226.95 74.0814   7
 -11   3   0 3223.85 71.2642   3
 -11  -3   0 3251.34 72.0281   4
 -11  -3   0 3264.27 71.9054   3
 -11  -3   0 3263.95 73.3192  10
  11  -3   0 3173.88 73.7364   5
  11   3   0 3242.35 73.4336  13
  11   3   0 3184.87 70.0536   6
  11  -3   0 3162.22 85.5343  12
 -11   3   0 3215.61 72.6121   2
  11   3   0 3222.10 71.7390  10
  11   3   0 3103.40 75.6330   8
  11   3   0 3275.80 75.0164  11
 -11   3   0 3266.47 71.1417  11
  11   3   0 3150.69 74.6779   9
 -11   3   0 3134.84 71.1646   1
  11  -3   0 3182.74 72.0731   4
  11  -3   0 3231.92 78.1688   8
 -11   3   0 3278.40 86.7783  12
 -11   3   0 3253.02 72.8840   4
  11   3   0 3310.86 79.4863  12
  11  -3   0 3084.52 71.6600   3
  11   3   0 3222.37 72.4479   4
 -11   3   0 2926.76 77.7423   5
  11  -3   0 3228.22 71.1069  11
  11   3   0 3223.65 73.4679   7
  11  -3   0 3051.46 71.3589   1
 -11   3   0 3199.57 81.9075  10
  12  -3   0 144.712 25.3037   8
  12   3   0 137.173 21.3154   8
 -12  -3   0 177.186 16.9012  10
  12  -3   0 123.906 12.1225   1
 -12   3   0 157.189 13.3956  11
  12  -3   0 160.403 20.9783  13
  12   3   0 107.390 11.1596   3
 -12   3   0 122.262 14.0927   2
  12  -3   0 134.661 13.4596  11
 -12   3   0 116.591 11.7808   1
  12  -3   0 115.045 11.9246   3
 -12  -3   0 108.248 11.8095   3
  12   3   0 37.7075 35.0227   5
 -12   3   0 137.930 23.0099   8
  12   3   0 132.452 16.9609   7
  12   3   0 145.160 17.5215  13
  12   3   0 110.737 10.9552   1
  12  -3   0 108.288 12.4082   4
  12   3   0 172.672 20.0703  11
 -12  -3   0 121.828 13.2620   2
  12   3   0 95.1902 12.7059   4
 -12   3   0 116.942 11.6501   3
  12  -3   0 111.873 24.5836  10
  12  -3   0 111.073 17.0860   5
 -12  -3   0 117.304 12.0981   1
 -12  -3   0 155.160 17.0033   7
  12  -3   0 153.388 19.4387   6
  12  -3   0 114.541 13.2583   2
  12   3   0 152.980 15.1906  10
  12  -3   0 93.1763 34.7739  12
 -12  -3   0 103.908 12.2859   4
  12   3   0 113.469 12.9168   2
  12   3   0 118.865 11.6402   6
 -12  -3   0 158.658 15.9506  13
  12   3   0 190.139 18.4610   9
  12   3   0 105.830 24.5378  12
 -12   3   0 108.530 13.8004   4
 -13  -3   0 1979.60 42.7771   1
  13  -3   0 1925.47 42.7553   1
  13   3   0 1698.51 43.0173   4
  13   3   0 1795.28 41.9781   3
 -13  -3   0 1813.51 42.7274   3
  13   3   0 1820.98 43.1687   2
  13   3   0 1855.98 47.9670   9
 -13  -3   0 1724.84 42.5467   4
  13   3   0 1596.62 47.8943  11
 -13  -3   0 1849.04 49.2241   8
 -13  -3   0 1717.52 47.3306   9
 -13   3   0 1762.10 43.5481  11
  13  -3   0 1665.39 42.6948   4
 -13  -3   0 1818.06 47.3187  10
  13  -3   0 1584.38 52.1181   8
 -13  -3   0 1706.53 44.8758  13
  13  -3   0 1725.60 43.3288   2
  13  -3   0 1737.98 47.1974   5
  13  -3   0 1738.01 48.8662   6
 -13   3   0 1771.44 43.8172   4
  13  -3   0 1752.46 52.7602  10
  13  -3   0 1579.55 60.5005  12
 -13   3   0 1876.15 42.1638   1
  13   3   0 1532.59 53.9125  12
  13   3   0 1866.56 42.5397   6
  13  -3   0 1646.18 43.2995  11
 -13  -3   0 1809.72 47.0441   7
  13   3   0 1820.06 42.0425   1
  13  -3   0 1641.51 49.4632  13
  13   3   0 1792.96 44.7088  10
  13   3   0 1649.18 67.6828   5
 -13   3   0 1909.69 43.8885   2
 -13  -3   0 1825.58 43.1512   2
  13   3   0 1844.17 45.8282   7
  13   3   0 1727.34 49.3646   8
 -13   3   0 1753.15 52.0164   8
  13  -3   0 1793.56 42.7220   3
 -13   3   0 1805.97 42.0323   3
  13   3   0 1615.96 45.5177  13
  14   3   0-4.48540 11.6500   4
  14   3   0-2.87805 10.3915   1
  14  -3   0-20.8206 21.4366   6
 -14   3   0-21.7843 26.1844   8
  14  -3   0-50.5710 27.5940  10
  14   3   0 18.0057 23.5986   8
  14  -3   0-31.5701 20.4358   5
  14   3   0-4.06261 16.6530   7
 -14  -3   0-4.35742 11.0589   3
 -14   3   0 6.00707 12.5868   2
 -14   3   0-3.26868 10.5047   3
  14  -3   0-6.66405 14.3905  11
 -14   3   0-4.08319 12.3229   4
  14   3   0-11.7401 18.1163  13
  14   3   0 0.58447 20.0263  11
  14   3   0 3.28038 10.1198   3
 -14  -3   0 0.88134 11.1093   1
  14   3   0 3.63028 11.7409   2
 -14  -3   0 5.74102 20.7430   8
  14   3   0 2.16492 10.6009   4
 -14   3   0 0.75931 10.1200   1
  14  -3   0-1.44606 10.9499   3
 -14   3   0 7.47871 29.5287   6
  14   3   0-4.00071 19.3893   9
  14  -3   0-9.98667 26.2233   8
 -14   3   0 0.60055 13.9076  11
  14  -3   0-47.9012 38.7883  12
  14   3   0 15.7620 12.8723   6
 -14  -3   0-7.13785 20.0826   9
 -14  -3   0-0.10780 18.3398   7
  14   3   0 0.94671 29.2243  12
  14  -3   0 4.45995 21.6042  13
  14  -3   0 1.01346 10.8476   1
  14   3   0-55.9132 41.3662   5
 -14  -3   0 0.99383 11.6818   2
  14   3   0-14.0035 16.4766  10
 -14  -3   0-3.48254 17.7824  10
  14  -3   0 3.11590 11.5802   2
 -15  -3   0 3512.43 81.9747   9
  15   3   0 3310.92 75.2076   4
  15  -3   0 3404.44 75.6635   1
 -15  -3   0 3489.70 82.8402   8
 -15   3   0 3467.73 75.7346   4
 -15   3   0 3430.17 75.2531   1
 -15  -3   0 3546.99 76.0292   3
  15   3   0 3429.28 76.0490   2
  15   3   0 3418.13 76.2624   4
 -15   3   0 3477.74 86.3696   8
  15   3   0 3433.11 82.3970   9
  15   3   0 3390.96 81.5592  13
 -15   3   0 3341.62 76.7072   4
  15   3   0 3272.08 75.0025   1
  15  -3   0 3494.94 86.8216   8
 -15  -3   0 3349.05 76.0823   2
 -15   3   0 3460.68 78.1047  11
  15   3   0 3370.18 83.6132   8
  15   3   0 3465.73 79.2903  10
  15   3   0 3494.53 77.2410   6
  15  -3   0 3427.57 95.9957  12
  15   3   0 3338.99 82.2197  11
  15   3   0 3125.02 104.306   5
  15  -3   0 3471.52 77.9621  11
  15   3   0 3416.36 79.5307   7
  15  -3   0 3369.31 84.5449  13
  15  -3   0 3405.02 75.7809   3
 -15  -3   0 3545.80 75.8243   1
  15  -3   0 3349.18 83.3081   6
  15  -3   0 3411.76 86.7951  10
  15  -3   0 3332.89 83.3318   5
  15   3   0 3377.19 89.7374  12
 -15  -3   0 3391.64 82.6670  10
  15  -3   0 3279.22 76.3703   2
 -15   3   0 3401.36 76.5450   2
  16   3   0 4.78272 22.2050   9
  16  -3   0-25.7178 30.7217  10
  16   3   0-17.8726 34.3849  12
  16  -3   0-2.43495 10.9671   3
 -16  -3   0-3.67519 23.1219  11
  16   3   0-3.61329 10.0871   4
  16  -3   0-0.85445 16.7937  11
  16   3   0-4.39535 23.7479  11
 -16   3   0-8.39486 10.2818   1
  16   3   0-75.7075 48.5951   5
  16   3   0-3.20704 18.8496   7
 -16  -3   0 8.18867 10.7765   3
 -16  -3   0-27.3267 20.0787   7
  16   3   0-16.5411 11.7924   2
 -16   3   0-21.0172 28.7193   8
  16   3   0 26.1766 25.9398   8
 -16  -3   0-7.40289 11.2295   1
  16   3   0-2.18997 9.95742   1
 -16   3   0 3.87042 12.4303   4
 -16   3   0 9.52639 16.6396  11
  16  -3   0 3.58936 10.9414   3
  16  -3   0-1.86637 26.8612  13
  16  -3   0-9.48711 12.0087   2
 -16   3   0-3.86449 10.9337   4
 -16  -3   0 7.22726 11.2857   2
  16  -3   0-9.32385 11.1007   1
  16  -3   0-22.0687 24.3882   6
 -16  -3   0 20.2040 24.5667   8
  16  -3   0-25.9242 23.7158   5
  16  -3   0-10.5795 43.3309  12
 -16  -3   0 6.00271 23.9247  10
 -16  -3   0-10.8631 11.2295   3
  16  -3   0-14.1127 31.4461   8
  16   3   0-13.2752 11.6678   4
 -16   3   0-3.39371 12.4897   2
  16   3   0-6.46853 22.2676  13
  16   3   0-4.25256 15.2918   6
  16   3   0-11.0714 20.2378  10
 -17  -3   0 8749.38 185.583   3
  17   3   0 8941.98 192.578  11
  17   3   0 9144.20 193.483   9
 -17   3   0 8707.48 189.204  11
 -17   3   0 8226.84 184.730   1
 -17  -3   0 9026.41 191.377   7
 -17   3   0 8726.07 185.333   4
 -17   3   0 8816.13 185.898   2
  17   3   0 8883.98 185.213   2
  17  -3   0 9212.73 197.061  10
  17  -3   0 8539.34 195.484  13
  17  -3   0 8137.95 185.774   2
  17  -3   0 8692.27 185.243   3
  17  -3   0 8639.72 194.880   5
 -17   3   0 8461.30 185.883   4
  17   3   0 8587.97 184.625   1
  17   3   0 8631.69 192.452  13
  17   3   0 8420.29 184.606   4
  17  -3   0 8845.70 185.252   1
  17   3   0 8889.00 188.633   6
 -17  -3   0 9273.08 194.109   8
  17   3   0 8174.40 199.846  12
  17   3   0 8675.40 185.258   4
 -17   3   0 9005.86 196.875   8
  17  -3   0 8427.46 185.479   3
  17   3   0 8235.09 215.750   5
  17   3   0 8824.08 189.874   7
 -17  -3   0 9245.14 185.377   1
  17   3   0 8752.66 194.463   8
 -17  -3   0 8822.24 194.555  10
  17  -3   0 8755.72 194.434   6
 -17  -3   0 8922.47 185.387   3
  17  -3   0 8707.71 196.931   8
  17  -3   0 8682.04 205.912  12
 -17  -3   0 9100.37 193.721  11
  17   3   0 8729.53 184.723   2
  17   3   0 9010.34 190.234  10
  17  -3   0 8846.38 188.856  11
 -18   3   0 12.1768 10.7420   4
 -18  -3   0 1.72695 9.41396   3
 -18   3   0 23.9687 32.6551   8
  18  -3   0-24.2373 33.5719  10
  18   3   0 55.7797 25.9669   9
  18   3   0-49.3970 51.3959   5
 -18   3   0 4.79775 10.7646   2
  18  -3   0 31.1596 35.8230   8
  18   3   0 38.0956 26.5108  11
 -18  -3   0-4.58581 9.34949   1
 -18  -3   0 69.5517 27.7236   8
  18  -3   0 9.12599 45.7463  12
  18  -3   0-5.69344 26.8599   6
  18   3   0 32.4818 18.1741   6
 -18   3   0 19.8235 19.6010  11
  18  -3   0 17.5990 8.67331   3
  18   3   0 49.6931 20.1150   7
 -18  -3   0 16.1826 21.0967   7
 -18  -3   0 46.8174 27.5162  11
  18  -3   0 9.59993 8.80194   1
 -18  -3   0 30.8753 29.6799  10
  18   3   0 18.2646 24.1717  13
  18  -3   0 30.5084 19.9345  11
 -18   3   0-20.9244 41.9739  10
  18   3   0 22.0924 37.7766  12
  18   3   0 66.8008 30.9240   8
  18  -3   0 5.12865 8.98393   3
  18  -3   0-23.9498 27.2733   5
  18   3   0 30.0042 23.0139  10
  18  -3   0 32.8054 30.5907  13
  19   3   0 79.0218 41.4556  12
 -19  -3   0 114.926 30.2350   8
  19   3   0 82.9829 20.1465   6
  19   3   0 103.601 32.2036   8
  19   3   0 93.7587 26.8911   9
  19   3   0 63.1987 28.3767  11
 -19   3   0 25.3427 43.8913  10
  19  -3   0 45.5035 37.1286   8
 -19   3   0 79.1432 53.4178  12
  19  -3   0 83.5446 22.2358  11
  19  -3   0 51.8036 28.8625   5
  19   3   0 77.0936 28.5299  13
  19  -3   0 99.6260 28.5739   6
  19   3   0 70.6562 21.3498   7
 -19   3   0 96.1887 21.6188  11
  19  -3   0 102.212 32.2206  13
 -19  -3   0 78.0119 23.4246   7
 -19  -3   0 88.3322 32.2274  10
 -19  -3   0 86.6112 29.1927  11
  19   3   0 64.9452 52.5585   5
  19   3   0 70.6836 24.2152  10
 -19   3   0 78.8109 33.5351   8
  20   3   0 36.8495 28.9432   9
  20  -3   0-18.7536 31.8741   5
 -20  -3   0 74.8966 30.5418   8
  20   3   0 35.2398 21.3830   6
 -20   3   0 47.8915 36.1071   8
  20  -3   0 1.54269 39.5143   8
  20   3   0-28.7488 56.3976   5
  20   3   0 13.1344 41.5326  12
 -20   3   0-90.8912 48.9888  10
  20  -3   0 3.28187 22.2381  11
  20  -3   0 18.4373 34.4952  13
  20   3   0 41.6372 33.6788   8
 -20  -3   0 35.5867 35.4940  10
  20   3   0 30.9385 21.7138   7
  20   3   0 25.7146 26.2339  10
  20  -3   0 29.0724 29.9086   6
 -20   3   0 14.9141 22.4849  11
 -20  -3   0 40.2128 29.9735  11
 -20  -3   0 10.5711 23.0231   7
  20   3   0-8.27205 28.5771  13
 -20   3   0 26.3722 56.4113  12
 -21  -3   0 739.450 41.9416   8
  21  -3   0 691.143 40.9289   5
 -21  -3   0 652.422 43.0966  10
 -21  -3   0 693.618 39.8081  11
  21  -3   0 655.794 31.8171  11
  21   3   0 609.160 37.7728  13
  21   3   0 754.743 30.9521   7
 -21   3   0 548.811 57.0673  10
 -21  -3   0 705.168 33.2460   7
 -21   3   0 698.504 31.9074  11
  21  -3   0 760.022 40.7086   6
 -21   3   0 725.630 45.4289   8
  21   3   0 761.472 37.9167   9
  21  -3   0 671.753 44.9349  13
  21   3   0 554.395 64.3855   5
  21   3   0 694.613 35.6307  10
 -21   3   0 569.901 64.9047  12
  21   3   0 757.114 31.1043   6
  21   3   0 527.776 50.3868  12
  22  -3   0-16.5233 31.1119   9
  22  -3   0 18.3545 31.4896   6
 -22  -3   0 13.1285 33.8809  11
  22  -3   0-13.4359 26.3247  11
 -22   3   0 34.9556 37.9228   8
  22  -3   0-30.5933 34.3703   5
  22   3   0-30.3448 33.5959  13
 -22  -3   0-15.5269 25.3595   7
 -22   3   0-111.299 54.8588  10
  22   3   0 26.0945 24.7192   6
 -22   3   0-8.58775 25.8068  11
  22   3   0-5.11145 29.6946  10
 -22  -3   0-1.97126 42.3595  10
 -22  -3   0 54.0277 35.2973   8
  22   3   0-7.21829 48.8734  12
  22   3   0-75.1510 61.6600   5
  22  -3   0 22.3451 37.7081  13
 -22   3   0-40.7369 62.7624  12
  22   3   0 21.3994 31.3939   9
  22   3   0 9.44819 23.0553   7
  23  -3   0 948.425 44.9431   6
 -23  -3   0 804.767 53.0884  10
  23  -3   0 874.411 42.7918   9
  23   3   0 813.003 71.8441   5
  23   3   0 912.777 37.5716   6
  23   3   0 870.866 34.8978   7
 -23   3   0 697.698 64.8700  10
  23  -3   0 878.606 47.1612   5
  23   3   0 935.551 41.2730  10
 -23   3   0 898.452 77.3857  12
 -23  -3   0 1027.32 47.5633   8
  23   3   0 853.136 46.5164  13
  23   3   0 957.279 45.3441   9
 -23   3   0 884.350 38.3367  11
  23  -3   0 870.599 37.3512  11
 -23  -3   0 923.559 37.8607   7
  23  -3   0 868.281 51.7527  13
 -23   3   0 963.425 50.4996   8
 -23  -3   0 916.816 46.0980  11
  24   3   0 180.110 32.8410  10
 -24   3   0 224.445 43.3020   8
  24  -3   0 138.827 45.1618  13
  24   3   0 112.725 26.4710   7
  24   3   0 231.493 37.2968   9
 -24  -3   0 144.710 28.9513   7
 -24   3   0 16.3913 62.7088  10
  24  -3   0 180.637 37.5254   6
  24  -3   0 56.9062 38.2000   5
  24  -3   0 131.700 34.7731   9
 -24  -3   0 165.508 37.5630  11
  24   3   0 118.125 39.0130  13
  24   3   0 163.358 28.9032   6
 -24   3   0 81.5854 68.9563  12
 -24  -3   0 216.998 39.3324   8
 -24  -3   0 63.8532 45.9405  10
 -24   3   0 144.324 30.5040  11
  24   3   0 102.106 63.2111   5
  24  -3   0 128.908 29.9002  11
 -25   3   0 919.832 82.4386  12
 -25   3   0 869.886 54.1172   8
  25   3   0 663.966 33.1861   7
 -25  -3   0 812.174 49.5820   8
 -25  -3   0 737.829 47.2823  11
 -25  -3   0 662.001 35.8972   7
  25   3   0 737.540 45.1765   9
 -25   3   0 735.982 38.4080  11
  25  -3   0 725.095 55.1943  13
  25  -3   0 704.262 46.8030   6
  25  -3   0 776.507 38.1203  11
  25   3   0 693.958 75.4153   5
 -25  -3   0 562.678 55.6831  10
  25   3   0 696.857 36.9977   6
  25  -3   0 707.371 50.0991   5
  25   3   0 687.956 45.9891  13
 -25   3   0 664.684 69.5777  10
  25  -3   0 685.444 42.8326   9
 -26  -3   0 173.132 45.8979   8
  26   3   0 54.1850 41.4779  13
 -26   3   0 33.1336 74.9458  12
 -26  -3   0-39.9801 55.4832  10
  26   3   0 95.9507 39.2500   9
 -26  -3   0 12.9723 29.0120   7
 -26   3   0 100.472 48.9888   8
 -26  -3   0 76.6362 40.7438  11
  26   3   0 10.5307 31.4620   6
  26  -3   0 20.1206 41.6106   5
  26   3   0 16.4324 67.5129   5
  26  -3   0 30.3067 49.7577  13
  26  -3   0 24.0750 38.3070   9
  26  -3   0 47.0798 42.2941   6
  26  -3   0 29.6215 30.7095  11
 -26   3   0 26.1612 32.9515  11
  27  -3   0 10175.2 243.966   5
  27  -3   0 10534.0 243.066   6
 -27   3   0 9957.14 268.575  12
 -27  -3   0 10679.8 233.952   7
 -27  -3   0 9877.09 249.254  10
 -27  -3   0 10970.5 242.093  11
  27   3   0 10999.1 241.199   9
 -27  -3   0 11645.1 243.811   8
 -27   3   0 10548.3 245.259   8
  27  -3   0 10291.5 247.177  13
  27  -3   0 10955.0 240.334   9
 -27   3   0 10589.2 235.586  11
  27   3   0 10552.7 241.933  13
  27   3   0 10719.0 264.951   5
  27   3   0 10633.4 236.091   6
 -28   3   0 57.6898 84.3482  12
 -28  -3   0-95.2463 59.3237  10
  28  -3   0 23.1348 41.2819   9
  28   3   0-22.9660 36.1701   6
  28  -3   0-1.55200 56.0164  13
 -28   3   0 31.6947 35.7945  11
 -28  -3   0 35.7838 30.8323   7
 -28   3   0-48.3049 52.7890   8
  28   3   0 144.700 70.8903   5
  28  -3   0-1.14754 44.4851   5
  28  -3   0-8.45056 46.7550   6
 -28  -3   0 32.1124 44.9627  11
  28   3   0 1.19222 44.8280   9
  28   3   0 28.7692 46.3145  13
 -29   3   0 2176.37 67.1235  11
  29  -3   0 2071.72 77.1633   5
 -29  -3   0 2221.36 63.1485   7
  29   3   0 2145.77 76.4977  13
 -29   3   0 2054.32 115.909  12
  29   3   0 2219.92 75.6930   9
  29  -3   0 2014.01 86.2552  13
  29  -3   0 2170.47 77.7735   6
  29  -3   0 2187.82 71.5975   9
 -29  -3   0 2155.73 76.2120  11
  29   3   0 2215.24 103.602   5
 -29   3   0 1972.38 82.5842   8
  30  -3   0-10.1106 49.9415   5
  30   3   0-0.25500 47.2342   9
 -30  -3   0 6.97619 49.5561  11
  30  -3   0-30.1605 60.8282  13
 -30   3   0 31.0364 39.4961  11
  30  -3   0-15.6505 51.1345   6
 -30   3   0 7.08166 89.7194  12
  30  -3   0-0.95058 44.4948   9
  30   3   0-53.0409 40.0188   6
  30   3   0-17.7256 51.8991  13
  30   3   0 140.821 71.6287   5
  31  -3   0 17.8457 51.8135   6
 -31  -3   0-0.76818 48.2661  11
  31  -3   0-27.9028 47.3306   9
  31   3   0-37.8850 47.4507   9
  31   3   0 17.2629 51.7563  13
  31  -3   0-20.2133 62.5373  13
 -31  -3   0 12.8570 32.9789   7
  31   3   0 149.061 78.0392   5
 -31   3   0-29.1161 91.5721  12
 -31   3   0-2.98040 41.2254  11
 -31   3   0-61.5506 60.3837   8
 -32   3   0-53.7248 95.3850  12
  32  -3   0 25.9644 56.1216   6
 -32   3   0-2.68641 42.5357  11
 -32  -3   0-52.7040 54.8596  11
  32   3   0-64.9177 53.9799   9
 -32   3   0-89.7614 62.1909   8
  32   3   0 201.314 79.3029   5
 -32  -3   0-14.2604 34.2300   7
  32  -3   0-72.2100 64.4378  13
  32   3   0-5.66191 56.2864  13
  32  -3   0-27.0016 45.6682   9
 -33   3   0-40.0023 64.3384   8
  33   3   0-58.4829 52.5776   9
 -33   3   0-37.6953 99.3849  12
  33  -3   0 2.81668 57.3878   6
  33  -3   0 6.46545 50.9071   9
 -33  -3   0-23.0003 34.9607   7
  33  -3   0-4.82947 69.5135  13
 -33  -3   0-2.96869 53.1298  11
 -33   3   0 41.9196 44.5859  11
  33   3   0-37.5821 58.4049  13
  34   3   0 15.1644 57.1417   9
 -34   3   0 102.236 46.3500  11
  34   3   0 3.00212 59.5866  13
 -34   3   0 38.9363 65.6116   8
  34  -3   0-4.20240 73.2525  13
  34  -3   0 19.1676 60.8115   6
  34  -3   0 49.7065 51.9813   9
 -34  -3   0 43.6090 58.9728  11
 -35   3   0 127.210 112.297  12
 -35   3   0 102.106 68.5939   8
  35  -3   0 159.560 53.9438   9
  35  -3   0 116.687 63.3596   6
 -35   3   0 189.756 49.6085  11
  35  -3   0 84.3241 73.1138  13
  35   3   0 167.783 64.3043  13
  35   3   0 169.133 59.5924   9
  36   3   0 0.60246 60.6015   9
  36  -3   0-4.46870 62.0843   6
 -36   3   0 218.582 116.718  12
 -36   3   0-20.0830 70.2040   8
 -36   3   0 77.4421 49.3500  11
  36  -3   0 0.40406 75.5816  13
  37  -3   0 740.677 84.5072  13
  37   3   0 828.306 66.8278   9
 -37   3   0 863.901 60.2848  11
 -37   3   0 773.276 78.0088   8
 -37   3   0 1012.30 127.181  12
   0   4   0 7078.09 148.028  12
   0   4   0 6986.21 144.821   6
   0  -4   0 6747.66 146.204   7
   0  -4   0 7064.71 149.388   4
   0  -4   0 6545.85 147.986   1
   0   4   0 6727.92 148.019   1
   0   4   0 6752.02 149.418   4
   0  -4   0 6821.96 149.291   2
   0   4   0 6927.00 146.511   9
   0   4   0 6595.97 149.161   2
   0   4   0 6886.08 148.194   3
   0  -4   0 6723.01 148.428   3
   0   4   0 6848.85 150.517   8
   0   4   0 6611.04 145.968   7
   0  -4   0 6646.79 146.136   9
  -1   4   0 1.29072 14.7598   8
   1  -4   0 10.8385 12.3039   2
   1  -4   0-7.65557 15.5540   8
   1   4   0 10.1106 10.6018   3
   1   4   0 10.6345 10.3497  12
  -1  -4   0 8.78402 9.73470   7
   1   4   0 15.5059 8.87646   9
  -1   4   0 15.1927 7.60156   6
  -1   4   0 5.43929 10.5429   3
   1   4   0 0.60770 9.80280   7
  -1   4   0 10.7972 13.3541  12
   1   4   0 13.4999 10.1341   1
   1  -4   0 8.00818 10.7354   1
  -1  -4   0 13.1797 10.3554   3
  -1  -4   0 10.3416 11.7352   4
   1  -4   0 4.15184 10.0858   3
  -1  -4   0 13.9339 9.03436   9
  -1   4   0 8.98517 12.8065   2
  -1   4   0 15.1015 8.80404   9
  -1   4   0 10.9650 10.2111   1
   1   4   0 13.9428 5.84197   6
  -1   4   0 14.0931 12.2318   4
   1  -4   0 6.70384 12.6260   4
   1   4   0 1.85184 12.4584   2
   1   4   0 4.17928 11.2678   4
   1  -4   0 3.75818 8.98596   7
   1  -4   0 13.1182 8.60231   9
  -1  -4   0 2.60788 11.0228   1
  -1  -4   0 8.92920 11.3278   2
   2  -4   0 32.6088 8.81764   6
   2   4   0 33.3136 13.0876   2
   2   4   0 37.0334 9.96175   7
  -2   4   0 37.7370 11.4600   1
  -2   4   0 46.2798 8.98164   9
   2   4   0 52.2122 5.69614   6
  -2  -4   0 45.3193 12.3196   2
   2   4   0 40.3792 9.68302   9
  -2  -4   0 53.1325 8.73528  11
  -2   4   0 47.2516 15.2576  12
  -2   4   0 43.1423 15.9050   8
   2  -4   0 39.5119 15.5873   8
   2  -4   0 43.2955 12.9845   4
  -2   4   0 34.5975 8.76731   6
  -2  -4   0 48.2838 12.1478   3
  -2   4   0 40.4442 12.4059   4
   2   4   0 39.4083 11.2115   3
  -2  -4   0 42.8406 12.3832   1
  -2  -4   0 51.6531 12.8948   4
   2  -4   0 40.3088 11.5824   1
   2  -4   0 44.3228 12.2039   2
  -2  -4   0 26.8213 10.2462   7
   2   4   0 41.9705 11.1198   1
   2  -4   0 43.0392 10.9475   3
   2   4   0 52.6349 10.2190  12
  -2   4   0 45.7924 13.0699   2
   2   4   0 45.6056 12.5037   4
  -2  -4   0 42.9584 9.96013   9
   2  -4   0 45.7242 9.45285   9
   2  -4   0 43.0687 8.82672   7
  -2   4   0 44.6076 11.7729   3
   3  -4   0 24.1345 16.0645   8
   3   4   0 19.3886 13.0926   2
   3   4   0 15.2382 10.8560   1
  -3  -4   0 23.0342 11.4323   3
  -3  -4   0 33.5145 6.45205  10
  -3   4   0 33.7911 14.6475   8
   3   4   0 27.3953 9.34457  12
   3   4   0 32.5550 5.29150  13
   3   4   0 34.6950 4.58282   6
   3  -4   0 26.8923 11.2045   3
   3   4   0 20.8232 9.94025  11
  -3   4   0 11.7163 12.0854   4
  -3  -4   0 20.7518 10.9885   7
   3   4   0 25.4187 10.3380   7
   3  -4   0 33.7631 16.5039  12
  -3  -4   0 23.6154 11.8146   1
  -3  -4   0 22.5023 9.21688  11
   3  -4   0 24.3089 11.4434   1
   3  -4   0 16.5241 12.1635   2
  -3   4   0 24.9221 12.6672   2
   3  -4   0 29.9721 9.22800   9
   3   4   0 24.5329 12.0356   4
   3  -4   0 27.5067 7.74860   7
   3  -4   0 30.9228 9.84562   6
  -3   4   0 26.5809 11.2826   1
  -3  -4   0 35.2702 9.70766   9
  -3   4   0 10.9407 16.1527  12
  -3  -4   0 31.0940 5.25171  13
  -3  -4   0 24.6719 12.1809   2
  -3   4   0 35.3995 9.75532   6
   3   4   0 23.2457 11.0825   3
   3  -4   0 22.4526 12.4553   4
  -3  -4   0 21.7408 5.10029   6
   3   4   0 36.7330 9.97207   9
  -4   4   0 731.177 20.2867  11
   4  -4   0 777.426 25.4365   4
  -4   4   0 742.917 27.6211   8
   4   4   0 809.238 18.2515  13
  -4   4   0 767.453 19.8751   5
   4  -4   0 786.438 26.4093  10
   4   4   0 767.633 24.0951   1
   4  -4   0 714.603 20.2794   5
   4  -4   0 744.965 28.1944   8
   4  -4   0 767.234 20.3270   7
   4  -4   0 774.445 25.3167   2
  -4  -4   0 803.591 18.6833  13
   4   4   0 793.325 22.8601   9
  -4  -4   0 756.644 22.5360   9
   4   4   0 792.597 24.0174   3
   4  -4   0 702.893 29.3901  12
   4   4   0 807.994 21.5975  12
   4  -4   0 735.479 22.5633   6
   4  -4   0 777.905 24.1873   3
   4   4   0 717.605 22.3752  11
  -4  -4   0 798.188 18.5658  10
   4  -4   0 804.977 22.0385   9
  -4   4   0 835.240 23.0659   6
   4   4   0 741.249 25.4215   4
  -4   4   0 721.946 29.4334  12
  -4  -4   0 743.133 22.2225  11
   4   4   0 738.892 25.3679   2
   4  -4   0 778.581 24.1164   1
  -4  -4   0 754.489 23.3859   7
   4   4   0 784.087 23.7418   7
  -4   4   0 751.885 27.4286  10
   5  -4   0 30.3662 13.3396   4
  -5  -4   0 50.2094 11.9705  11
   5   4   0 33.7482 12.8075   7
   5   4   0 36.8384 11.4826   1
  -5   4   0 45.1626 6.72788  11
   5  -4   0 42.9847 12.9005   2
   5  -4   0 61.3804 9.98612   9
   5  -4   0 39.9818 7.28043   7
   5   4   0 43.7237 6.11985  13
  -5  -4   0 25.2331 11.8097   7
   5  -4   0 30.5295 11.9367   6
  -5   4   0 33.1094 6.08189   5
   5   4   0 36.3022 12.0743  11
  -5  -4   0 31.4602 6.68926  13
   5   4   0 37.7109 11.8078   3
  -5   4   0 17.6930 18.8860  12
  -5   4   0 45.7385 7.12112   7
  -5  -4   0 48.9618 5.30769  10
   5  -4   0 34.7948 16.2782  10
  -5   4   0 48.9686 11.4332   6
   5   4   0 40.5872 10.9875   9
   5  -4   0 42.9982 17.7574   8
   5   4   0 38.8213 6.56163  10
   5  -4   0 27.4246 11.6034   1
   5  -4   0 30.8286 6.84767   5
   5  -4   0 20.8994 19.7016  12
  -5   4   0 31.0310 16.0757   8
  -5   4   0 6.07884 17.4410  10
   5   4   0 29.7893 13.6964   2
   5   4   0 20.2506 13.1155   4
   5  -4   0 24.8369 11.1692   3
  -5  -4   0 43.5761 11.7447   9
   6   4   0 1628.42 44.1082   1
   6   4   0 1886.61 40.1444  13
  -6   4   0 1679.78 48.8549  10
   6  -4   0 1864.93 42.8025   9
  -6   4   0 1908.48 40.1890   5
   6  -4   0 1649.96 47.5130  10
   6  -4   0 1900.99 52.3583  12
   6   4   0 1907.73 46.1513   4
   6  -4   0 1821.80 41.0688  11
   6  -4   0 1670.96 44.2554   1
   6  -4   0 1772.90 44.3756   6
   6   4   0 1668.21 44.0323   3
   6  -4   0 1744.16 44.7492   3
  -6  -4   0 1823.05 44.1896  11
   6   4   0 1817.02 44.1268   9
   6   4   0 1717.90 44.2836   7
   6  -4   0 1790.31 45.8657   4
  -6  -4   0 1744.11 43.8378   9
   6  -4   0 1769.96 45.8809   2
   6   4   0 1808.74 45.6485   2
   6  -4   0 1701.16 40.1817   7
  -6   4   0 1906.11 44.6191   6
  -6  -4   0 1779.48 39.4200  10
   6   4   0 1707.72 44.0446  11
  -6  -4   0 1881.65 40.5160  13
   6  -4   0 1763.33 40.2014   5
  -6  -4   0 1643.86 44.1089   7
  -6   4   0 1844.94 52.8083  12
   6  -4   0 1731.09 48.8094   8
   6   4   0 1853.51 39.8809  10
  -6   4   0 1834.90 40.0168  11
  -6   4   0 1753.27 39.9553   7
   7   4   0 301.277 17.1632  11
   7  -4   0 315.704 17.1082   6
   7  -4   0 255.171 26.4629  12
  -7   4   0 257.334 22.4349  10
  -7  -4   0 239.021 16.3944   4
   7   4   0 300.010 17.4597   7
  -7   4   0 237.875 15.8923   3
  -7   4   0 238.455 17.3083   2
   7  -4   0 242.315 16.7977   2
  -7   4   0 301.975 10.5434  11
  -7  -4   0 339.849 16.6858  11
   7   4   0 239.715 15.5824   3
  -7  -4   0 374.980 16.9277   9
   7  -4   0 294.073 21.4824  10
   7  -4   0 221.054 16.3929   4
   7   4   0 367.601 16.5288   9
  -7  -4   0 232.828 15.7868   3
  -7   4   0 385.551 18.9576   6
   7  -4   0 224.014 15.9523   1
   7   4   0 225.230 15.4813   1
   7   4   0 278.884 11.6181  13
  -7  -4   0 243.501 16.7407   2
   7  -4   0 284.445 9.91864   7
  -7  -4   0 300.210 11.5984  13
   7  -4   0 288.277 22.9748   8
   7   4   0 230.603 16.8422   4
   7  -4   0 331.769 14.8147   9
   7  -4   0 269.398 11.6430  11
  -7   4   0 230.764 17.0461   4
  -7   4   0 229.858 11.0595   5
  -7   4   0 303.391 9.95252   7
   7  -4   0 272.948 10.2018   5
  -7   4   0 233.758 15.3505   1
   7  -4   0 229.816 15.8273   3
   7   4   0 238.519 17.2554   2
  -7  -4   0 232.959 15.9393   1
  -7   4   0 204.057 25.5310  12
   8  -4   0 161.393 15.7496   4
   8  -4   0 181.034 22.0921   8
   8  -4   0 183.995 9.02392   5
  -8   4   0 166.688 13.9015   3
  -8  -4   0 192.127 14.2365   1
   8  -4   0 177.179 13.5593   9
   8  -4   0 169.211 27.3545  12
  -8   4   0 179.289 9.38850  11
  -8  -4   0 185.518 16.2492   2
   8   4   0 171.698 16.1631  11
   8   4   0 197.827 16.7366   8
   8   4   0 193.378 15.8120   4
  -8   4   0 174.622 15.8547   4
   8   4   0 178.778 9.66841  10
  -8  -4   0 189.838 9.63760  10
  -8   4   0 201.311 18.1652   6
  -8   4   0 189.686 14.6615   1
   8  -4   0 179.050 7.92918   7
  -8   4   0 157.099 21.8721  10
  -8   4   0 168.435 25.9059  12
  -8   4   0 182.605 16.4447   2
   8   4   0 169.858 16.1779   7
  -8  -4   0 182.945 15.5709   4
   8   4   0 163.899 12.9837   3
  -8  -4   0 165.653 14.0857   3
   8   4   0 186.986 17.9426  12
  -8  -4   0 177.888 11.1928  13
   8   4   0 176.291 15.6071   2
   8  -4   0 172.601 16.2529   6
   8   4   0 174.686 13.8036   1
   8  -4   0 200.386 10.0348  11
  -8  -4   0 179.088 16.6325  11
  -8   4   0 201.954 7.62470   7
   8  -4   0 170.678 14.1844   1
   8  -4   0 171.495 20.5174  10
   8  -4   0 177.658 13.5193   3
   8   4   0 163.191 15.2758   9
   8   4   0 154.717 10.7886  13
  -8   4   0 192.339 11.5046   5
   8  -4   0 178.850 15.5966   2
   9  -4   0 65.1606 12.5664   1
  -9   4   0 60.0034 14.5703   4
   9   4   0 56.7146 14.5151   2
  -9   4   0 98.9870 18.3789   6
   9  -4   0 115.101 20.9818  10
   9  -4   0 67.1581 14.5378   2
  -9   4   0 55.7337 21.8294  10
   9   4   0 52.7483 12.5301   3
   9   4   0 87.8774 15.4248   9
  -9  -4   0 77.7859 11.2133  13
  -9   4   0 67.0253 14.8179   2
   9   4   0 92.3105 17.1340  11
  -9  -4   0 61.3696 14.8746   2
  -9  -4   0 79.0083 10.4996  10
   9  -4   0 63.1500 9.58844  11
  -9   4   0 66.0486 13.2669   3
   9  -4   0 78.1744 15.2294   6
   9   4   0 68.5619 19.0301  12
   9   4   0 72.3768 16.1472   7
   9  -4   0 102.622 13.2257   9
   9  -4   0 51.4320 12.6679   3
  -9   4   0 88.8860 8.88463  11
  -9   4   0 81.1264 27.7319  12
   9  -4   0 66.4513 21.1961   8
   9  -4   0 63.2586 13.7865   4
   9  -4   0 68.9622 8.47958   5
   9   4   0 72.3555 10.9820  13
  -9  -4   0 63.6508 13.2071   1
  -9   4   0 66.0908 13.1990   1
   9   4   0 63.3785 13.2301   1
   9   4   0 58.0717 14.4000   4
  -9   4   0 65.3461 12.0420   5
   9  -4   0 82.3268 28.8391  12
  -9  -4   0 59.3852 13.4134   3
  -9  -4   0 59.8964 14.4145   4
   9   4   0 108.431 16.9758   8
   9   4   0 91.1884 9.67722  10
  -9  -4   0 92.6050 16.7434  11
  10  -4   0 133.685 15.9182   2
 -10   4   0 96.5057 25.8410  10
  10  -4   0 106.780 15.0347   9
 -10   4   0 96.8369 15.5472   4
 -10   4   0 101.174 30.8265  12
 -10  -4   0 128.937 14.3259   3
  10   4   0 112.948 15.5454   4
 -10   4   0 109.411 15.6706   5
  10  -4   0 102.126 24.0067   8
  10  -4   0 55.3330 29.4911  12
  10   4   0 83.5191 20.8054  12
 -10   4   0 116.200 10.1711  11
 -10   4   0 122.620 13.6208   3
  10   4   0 132.608 16.6161   7
  10  -4   0 105.463 10.7921  11
  10  -4   0 128.135 15.1770   4
 -10  -4   0 104.717 12.4692  13
 -10  -4   0 139.507 14.5464   1
  10   4   0 107.602 12.9503  13
  10  -4   0 134.932 14.4384   1
 -10   4   0 132.977 16.3716   2
  10   4   0 117.977 17.5479  11
 -10  -4   0 111.584 14.7967   4
  10  -4   0 111.128 10.4031   5
  10   4   0 148.316 14.2827   1
 -10   4   0 195.425 22.7702   6
  10   4   0 136.372 11.1805  10
 -10  -4   0 109.336 15.1561   2
  10   4   0 140.381 7.31386   6
  10   4   0 120.886 15.0775   2
  10   4   0 108.050 18.2749   8
  10   4   0 133.813 16.7377   9
 -10  -4   0 106.137 17.3070  11
  10  -4   0 120.646 16.5304   6
  10  -4   0 153.176 21.9295  10
  10   4   0 130.861 13.5090   3
 -10   4   0 145.453 14.2134   1
 -10  -4   0 130.911 12.6703  10
  10  -4   0 148.873 14.4790   3
  11   4   0 12.9169 12.7791   3
  11   4   0 11.7310 12.8133   1
  11  -4   0 17.6237 23.7416   8
  11  -4   0-4.70326 14.2864   4
  11  -4   0 7.30046 14.7119   2
  11   4   0 0.97253 18.9245   8
 -11  -4   0-17.0091 13.9887  10
  11  -4   0 4.44635 13.1990   1
  11   4   0 8.56590 16.3748   7
 -11   4   0 11.1351 31.3114  12
  11  -4   0 2.85446 10.9866  11
 -11  -4   0 10.7108 16.8896   7
  11   4   0 5.80747 17.0225   9
 -11   4   0-17.5780 18.6183   5
  11  -4   0-1.09251 17.5090   6
  11  -4   0-15.1847 33.4488  12
 -11  -4   0 22.2016 13.0893  13
  11   4   0 25.7417 7.58583   6
 -11   4   0 3.84431 15.4231   2
  11   4   0 4.24703 13.5764  13
 -11   4   0-17.0439 27.5393  10
  11  -4   0 12.8127 12.5204   3
 -11   4   0 9.21496 12.9098   1
 -11   4   0 16.2346 10.5287  11
 -11   4   0 9.53099 12.7870   3
 -11  -4   0 8.59054 13.2572   1
  11   4   0 18.6810 11.3473  10
  11  -4   0 3.15911 14.5682   9
  11   4   0-1.66873 22.9845  12
 -11  -4   0 3.77872 15.2478   2
  11  -4   0 53.3382 24.0186  10
 -11  -4   0 7.09317 17.8378  11
  11   4   0 11.9922 15.0958   2
 -11   4   0-19.0965 15.9213   4
 -11  -4   0 6.78717 13.2314   3
 -11  -4   0-1.33755 14.3099   4
  11   4   0 13.8158 18.1601  11
  11  -4   0 1.26304 11.3292   5
  11   4   0 3.14438 15.2431   4
 -12   4   0 13.2658 13.4401   3
  12   4   0 18.4369 17.7461   7
  12   4   0 12.1027 24.3776  12
  12  -4   0 61.4396 12.6463   5
 -12  -4   0 18.1400 13.7240   1
  12   4   0 10.6939 18.6238   9
 -12   4   0-19.6076 21.1438   5
 -12  -4   0 15.4398 13.9629   3
  12   4   0 8.32957 12.4943   3
  12   4   0 23.4852 13.2973  10
 -12  -4   0 1.31086 15.0418   2
  12   4   0 8.43027 19.2246  11
  12   4   0 20.4635 14.7611   4
  12   4   0 3.40420 20.7400   8
  12  -4   0 45.7890 20.9415  13
 -12   4   0 6.66403 11.5566  11
 -12  -4   0 57.1088 14.7763  10
  12  -4   0 94.2403 24.6304  10
 -12   4   0 2.26729 14.8790   2
  12  -4   0 22.2676 11.9248  11
 -12   4   0 19.5023 13.3803   1
  12  -4   0 26.8197 14.9014   4
 -12   4   0 26.8495 33.6554  12
  12  -4   0 3.22394 19.5201   6
  12   4   0 15.1736 14.4423   2
 -12  -4   0-5.51651 17.4545   7
  12  -4   0 1.23829 15.4694   9
  12  -4   0 0.48097 35.5820  12
  12  -4   0 9.85406 15.0450   2
  12   4   0 22.9801 14.8950  13
 -12  -4   0 31.9654 13.8431  13
  12   4   0 22.8891 9.11398   6
 -12   4   0 37.4161 24.8180   8
  12   4   0 12.0077 13.3867   1
 -12   4   0 17.7473 15.5017   4
 -12  -4   0 9.85748 14.1267   4
  12  -4   0 22.2878 26.3720   8
  12  -4   0 35.5285 13.9474   1
  12  -4   0 13.9207 13.8162   3
 -12   4   0-36.8561 30.7751  10
 -13   4   0 81.2698 14.2060   1
  13   4   0 72.5529 15.9376   4
 -13  -4   0 69.4185 15.5528   2
  13   4   0 112.643 11.1512   6
 -13   4   0 75.4254 16.6372   2
  13  -4   0 80.6960 14.5301   3
 -13   4   0 90.6799 13.9701   3
  13  -4   0 79.4210 21.2500   6
  13   4   0 74.0464 27.9720  12
  13  -4   0 87.3559 15.0166   4
 -13   4   0 61.3014 31.4323  10
  13   4   0 128.691 21.3296  11
 -13   4   0 109.138 25.5559   8
  13   4   0 137.318 15.1009  10
  13   4   0 101.697 19.7259   7
  13  -4   0 68.5742 36.5641  12
 -13  -4   0 83.5543 14.5782   1
 -13  -4   0 115.428 15.6705  13
  13  -4   0 114.445 23.6248  13
  13  -4   0 86.7661 15.9612   2
 -13  -4   0 108.055 20.0963   7
  13  -4   0 91.6332 14.7610   1
 -13  -4   0 69.8458 14.9864   4
 -13   4   0 115.847 13.3418  11
  13  -4   0 9.29126 28.9349  10
  13  -4   0 134.065 27.7859   8
  13   4   0 117.116 20.5589   9
 -13  -4   0 66.3773 14.6641   3
 -13   4   0 81.8647 36.7880  12
  13  -4   0 108.633 14.3937  11
  13   4   0 86.1901 15.9821   2
 -13   4   0 80.9978 16.8006   4
  13  -4   0 117.829 14.9480   5
  13  -4   0 92.3247 17.5474   9
 -13  -4   0 116.503 20.4505   9
  13   4   0 92.3736 23.3569   8
  13   4   0 82.4048 13.7228   3
  13   4   0 73.7238 13.9217   1
 -13  -4   0 137.677 17.5920  10
  13   4   0 99.6334 16.3274  13
 -14   4   0 9658.03 204.232   4
  14  -4   0 9276.48 202.826   3
  14  -4   0 9138.45 203.015   4
 -14   4   0 9339.87 202.187   1
  14   4   0 9466.83 203.335   2
  14   4   0 9475.30 200.475   6
 -14  -4   0 9424.82 204.491  10
 -14  -4   0 9571.97 203.571   2
 -14  -4   0 9486.25 202.622  13
 -14  -4   0 9443.75 202.948   4
  14   4   0 9547.55 206.507   9
 -14   4   0 9279.66 202.119   3
  14   4   0 9669.48 202.177  10
  14   4   0 9354.04 207.081   8
  14   4   0 9070.28 201.986   3
 -14   4   0 9717.06 203.947   2
  14  -4   0 9438.06 217.587  12
  14   4   0 9464.82 206.069  11
  14   4   0 9537.69 203.719   4
  14  -4   0 9467.69 201.526  11
  14  -4   0 9193.49 203.645   2
  14  -4   0 9473.57 207.376   6
  14   4   0 8511.57 226.744   5
  14  -4   0 9232.86 202.434   1
  14  -4   0 9483.78 209.944  10
  14  -4   0 9191.40 208.165  13
 -14   4   0 9584.87 209.788   8
  14   4   0 9507.06 204.796   7
 -14  -4   0 9698.08 202.713   1
  14  -4   0 9380.47 209.958   8
 -14  -4   0 9660.43 203.089   3
 -14  -4   0 9383.66 205.641   9
  14   4   0 9176.40 201.991   1
  14   4   0 8699.09 209.573  12
  14   4   0 9829.49 204.317  13
 -14   4   0 8848.94 201.586  11
  14  -4   0 9622.33 203.766   5
 -14  -4   0 9845.13 206.132   7
 -15  -4   0 157.647 23.8908   9
  15   4   0 71.4074 16.4359   4
  15   4   0 115.971 25.2228  11
  15   4   0 123.401 14.2043   6
  15   4   0 74.2084 16.3621   2
 -15  -4   0 126.440 22.8284   7
  15   4   0 82.3108 32.4794  12
  15  -4   0 74.3251 15.0163   3
 -15   4   0 76.0838 14.6148   3
 -15  -4   0 76.7255 16.4353   2
 -15  -4   0 73.0258 15.4242   1
 -15   4   0 115.132 15.6874  11
 -15   4   0 125.509 29.8570   8
  15  -4   0 126.467 16.4468  11
  15   4   0 67.5751 14.1932   3
  15   4   0 122.130 21.4012   7
  15   4   0 103.581 26.7612   8
  15   4   0 27.1747 45.3459   5
  15   4   0 122.492 18.3161  10
  15  -4   0 62.4898 30.6615  10
  15  -4   0 107.488 18.5916   5
  15  -4   0 83.5699 16.7983   2
  15   4   0 96.9608 20.5723  13
  15  -4   0 98.9074 42.2299  12
 -15  -4   0 141.452 22.5669  10
  15  -4   0 75.2004 15.5646   4
  15  -4   0 88.7199 24.7224   6
 -15   4   0 84.9471 17.5183   4
 -15  -4   0 82.2502 15.5730   3
  15  -4   0 71.7128 15.0653   1
  15   4   0 110.911 23.2529   9
  15  -4   0 166.825 28.3639  13
 -15   4   0 86.1178 14.5350   1
  15  -4   0 144.719 30.6498   8
 -15   4   0 97.0046 17.2395   2
  15   4   0 85.9153 14.2919   1
 -16  -4   0 6951.38 158.369  10
  16   4   0 7120.68 157.219   7
 -16   4   0 7093.56 164.041   8
  16  -4   0 7133.01 157.385   5
  16  -4   0 7391.28 164.011  10
 -16   4   0 7117.65 154.419  11
  16   4   0 7092.33 157.619  13
  16   4   0 7064.12 160.361   8
  16   4   0 7129.61 154.790   2
 -16  -4   0 7318.03 158.975   9
 -16   4   0 7046.52 155.562   4
  16   4   0 7029.76 164.628  12
 -16  -4   0 7404.36 154.286   1
  16  -4   0 7115.09 160.749   6
 -16  -4   0 7178.33 158.708   7
  16   4   0 7199.17 153.472   6
 -16   4   0 7190.92 153.633   3
  16  -4   0 7028.77 173.174  12
  16   4   0 6776.29 182.976   5
  16  -4   0 6839.61 155.014   2
  16   4   0 7121.72 155.025   4
  16   4   0 7187.76 155.195  10
  16  -4   0 7120.83 154.347  11
 -16  -4   0 7057.19 154.816   2
  16   4   0 7335.76 159.948   9
 -16  -4   0 7260.47 154.546   3
  16  -4   0 7027.68 161.983  13
  16   4   0 6903.07 153.355   1
  16  -4   0 7033.70 163.983   8
  16   4   0 6899.30 153.337   3
 -16   4   0 7263.39 155.351   2
  16   4   0 6876.53 153.559   4
  16  -4   0 7024.12 154.017   1
 -16   4   0 7030.44 153.517   1
  16   4   0 7140.27 159.213  11
  16  -4   0 6983.60 154.357   3
  17  -4   0-1.68580 14.5016   3
  17   4   0-12.0804 34.5116  12
  17   4   0-19.5681 16.1940   4
  17  -4   0-8.35057 14.5468   1
 -17  -4   0-16.8973 15.0300   3
  17   4   0-10.6265 13.5297   1
  17  -4   0 18.1321 21.3763   5
  17  -4   0-12.6859 27.8119   6
 -17  -4   0-20.6013 14.8350   1
 -17   4   0-8.05296 16.5798   2
  17   4   0 8.48993 22.7688  13
 -17  -4   0 4.77136 15.6352   2
  17  -4   0 3.93725 17.8029  11
 -17  -4   0-11.1700 24.7395  10
  17   4   0-17.8315 13.7368   4
  17   4   0-70.1725 54.1909   5
 -17  -4   0 0.47775 26.8126  11
  17  -4   0 13.1507 46.7117  12
 -17   4   0-3.98538 16.3914   4
  17   4   0 10.2319 26.6830  11
  17  -4   0 20.7728 29.2504  13
  17  -4   0-16.2887 16.2795   2
  17   4   0-10.3265 15.5475   2
 -17   4   0-9.14468 14.1115   1
 -17   4   0-11.9697 32.2612   8
  17   4   0 35.6683 28.6190   8
 -17   4   0 6.19140 17.6014  11
  17   4   0 5.79180 25.2466   9
 -17   4   0 6.09543 14.3449   4
 -17  -4   0 9.60745 24.8247   9
  17   4   0 1.14314 20.4569  10
  17   4   0 9.78651 21.3775   7
 -17  -4   0-16.9044 22.5012   7
  17  -4   0-34.4010 34.4158  10
  17   4   0 3.55676 15.7452   6
  17  -4   0 57.0969 34.6136   8
 -18   4   0 182.301 14.8982   1
 -18  -4   0 150.148 15.7105   1
  18  -4   0 153.357 15.3337   1
  18   4   0 213.892 31.9099   8
 -18   4   0 181.429 20.1373  11
 -18  -4   0 164.825 28.4447  10
 -18   4   0 183.309 15.7567   4
  18   4   0 177.565 18.3682   6
  18   4   0 196.817 40.5978  12
  18  -4   0 226.448 37.3094   8
 -18  -4   0 173.482 16.4154   2
 -18   4   0 154.512 17.2683   2
  18   4   0 170.955 29.2803   9
  18   4   0 168.782 16.3657   4
  18   4   0 177.644 28.2642  11
 -18  -4   0 204.686 15.9921   3
  18  -4   0 166.540 16.9044   2
  18   4   0 193.412 22.7724  10
  18  -4   0 173.362 15.2914   3
  18   4   0 170.019 14.6914   4
 -18   4   0 136.522 35.2326   8
  18  -4   0 163.784 15.7048   3
  18   4   0 187.547 27.5900  13
 -18   4   0 163.961 17.3814   4
 -18  -4   0 173.280 30.2240  11
  18  -4   0 203.169 33.4129  13
  18   4   0 164.470 15.9600   2
  18  -4   0 182.892 23.8674   5
  18   4   0 195.367 23.5841   7
  18  -4   0 167.304 29.9621   6
 -18  -4   0 152.391 23.6637   7
 -18  -4   0 172.635 16.2214   3
  18  -4   0 211.239 20.6412  11
 -18  -4   0 168.675 27.9115   9
  18   4   0 71.9250 53.4844   5
  18   4   0 171.504 14.2742   1
  19   4   0 319.790 17.9660   2
  19   4   0 340.965 16.3461   1
 -19  -4   0 315.402 17.4893   1
 -19   4   0 414.921 24.0593  11
  19   4   0 289.910 17.8507   4
 -19   4   0 305.858 16.6273   1
 -19   4   0 261.915 18.7720   4
 -19   4   0 323.218 19.0900   2
  19  -4   0 388.960 34.5861   6
  19   4   0 215.249 59.6258   5
 -19  -4   0 390.569 33.5163  11
  19  -4   0 379.966 43.0085   8
  19   4   0 478.116 27.2028  10
 -19  -4   0 308.560 17.7580   3
  19   4   0 411.474 27.6068   7
  19  -4   0 302.110 17.0158   1
  19   4   0 371.058 22.5389   6
  19  -4   0 355.466 28.6615   5
  19  -4   0 366.240 37.7564  13
 -19  -4   0 347.152 34.0479  10
 -19  -4   0 391.463 29.5813   7
  19  -4   0 281.490 17.1391   3
  19   4   0 383.818 30.9807  13
  19  -4   0 392.954 24.2439  11
 -19   4   0 390.767 39.8670   8
  19   4   0 292.098 16.1153   4
  19   4   0 499.446 32.9556   9
 -19  -4   0 308.862 17.8359   3
  19  -4   0 292.035 17.4817   3
  19   4   0 427.607 36.6013   8
  19  -4   0 278.771 18.5221   2
 -19   4   0 269.873 17.4565   4
  19   4   0 375.208 45.1621  12
  20   4   0 19.0734 24.3757  10
 -20  -4   0-5.44365 32.9276  10
  20   4   0 15.4315 12.7188   4
  20   4   0-2.98423 29.4115  13
  20  -4   0 27.6918 30.6816   6
  20   4   0 9.73961 29.5641   9
 -20   4   0-10.1858 35.4335   8
 -20   4   0-82.4100 50.9274  10
  20   4   0 9.85162 12.9716   2
  20  -4   0 10.9210 24.8805   5
 -20   4   0 2.24309 13.2963   4
 -20   4   0 4.32551 12.1775   1
  20   4   0 16.4605 20.0470   6
 -20  -4   0 14.4798 13.1510   3
  20   4   0 10.9385 23.9366   7
  20  -4   0 9.72352 12.6051   3
 -20  -4   0 14.7633 30.5734  11
 -20   4   0 7.76070 14.3520   4
  20  -4   0 6.61240 12.6963   1
 -20  -4   0 10.8012 12.8849   3
 -20  -4   0-16.2525 27.8147   7
  20  -4   0 4.94881 21.9115  11
  20   4   0 13.9637 11.8729   2
 -20   4   0 3.13533 14.3966   2
  20  -4   0 0.79860 12.6383   3
 -20  -4   0 14.0739 13.2010   1
  20  -4   0 26.6965 34.5839  13
 -20   4   0 15.0954 21.8063  11
  20   4   0 8.09656 11.6863   4
  20   4   0-38.7036 61.5562   5
  20   4   0 25.0904 43.3495  12
 -21   4   0-21.9204 62.6643  12
 -21   4   0 5.45172 12.8301   2
 -21   4   0-96.8270 53.8172  10
 -21  -4   0-12.0350 10.8645   1
  21   4   0 10.6253 24.4216   7
  21   4   0-2.31658 26.6183  10
  21  -4   0-6.17983 10.3280   1
 -21   4   0 15.4344 38.8206   8
  21  -4   0 14.1389 37.2943  13
 -21  -4   0 14.5938 10.4367   3
 -21   4   0-28.4702 23.2005  11
  21   4   0-5.84307 32.0008   9
  21  -4   0-9.46453 23.1369  11
  21   4   0 29.9792 45.7726  12
 -21  -4   0-8.66600 26.8653   7
  21   4   0-11.3299 30.9709  13
  21   4   0-0.84817 21.8057   6
 -21  -4   0-32.4302 35.6907  10
 -21  -4   0-7.98959 33.5735  11
 -21   4   0 7.58648 12.6852   4
  21   4   0-49.0240 61.6790   5
  21  -4   0 25.7454 9.22727   1
  21  -4   0 7.44553 27.2668   5
  21  -4   0 32.3524 33.2125   6
  21  -4   0 10.0141 9.94881   3
  21  -4   0-0.13539 10.3477   3
  22   4   0-6.69433 46.2341  12
  22  -4   0 12.5409 40.0072  13
  22   4   0 2.95531 28.2218  10
 -22  -4   0 7.14229 28.6611   7
  22   4   0-40.0830 67.7715   5
 -22  -4   0-3.56959 35.2760  11
  22   4   0-16.7187 34.0510   9
  22  -4   0 7.50266 30.1543   5
  22  -4   0 22.8892 24.1201  11
 -22   4   0-129.032 58.3774  10
 -22   4   0-4.39331 24.8777  11
  22   4   0 2.99516 32.2461  13
  22  -4   0 17.1464 34.0842   6
  22   4   0 12.9593 25.8054   7
 -22   4   0 13.9118 39.5956   8
 -22   4   0-50.2476 63.1893  12
 -22  -4   0-33.7752 40.2232  10
  22   4   0 17.1017 23.6387   6
  23   4   0 452.636 33.8548  10
 -23   4   0 221.456 61.1739  10
  23   4   0 371.845 29.0114   6
  23  -4   0 391.841 45.8015  13
  23   4   0 289.040 52.8594  12
  23   4   0 401.011 30.7972   7
  23   4   0 462.167 39.0644   9
  23   4   0 209.922 67.1601   5
  23   4   0 371.263 39.4369  13
 -23  -4   0 379.033 33.7906   7
  23  -4   0 459.488 40.0831   6
 -23  -4   0 409.608 41.2934  11
 -23  -4   0 340.430 46.0474  10
 -23   4   0 329.273 70.0599  12
 -23   4   0 415.059 30.4443  11
  23  -4   0 396.294 36.6981   5
 -23   4   0 457.076 48.4689   8
  23  -4   0 402.417 30.1363  11
 -24  -4   0 5677.03 149.375  10
  24   4   0 5897.86 174.977   5
  24   4   0 6270.36 139.846  10
 -24   4   0 6454.84 151.175   8
 -24   4   0 6711.61 175.015  12
  24   4   0 6049.34 144.080  13
 -24   4   0 6285.77 138.530  11
  24  -4   0 5957.32 146.970   6
  24  -4   0 6064.08 150.438  13
  24   4   0 5767.23 145.451   9
 -24  -4   0 6188.21 140.644   7
  24   4   0 5823.19 137.887   7
  24  -4   0 6060.30 137.488  11
 -24  -4   0 6023.45 145.958  11
  24  -4   0 6136.20 144.328   5
  24   4   0 6021.87 137.710   6
 -25   4   0 10.4189 75.0505  12
  25   4   0 28.9365 33.3483  10
  25  -4   0 41.8799 29.0298  11
 -25  -4   0 36.5675 40.1253  11
  25   4   0-28.2024 71.6604   5
  25  -4   0 64.9762 41.3927   6
  25  -4   0 73.5440 47.8202  13
 -25  -4   0-58.5360 49.4563  10
 -25  -4   0 8.42130 30.8364   7
  25  -4   0 70.1263 36.2709   5
 -25   4   0 98.4826 47.5170   8
  25   4   0 25.4633 38.1561   9
  25   4   0 11.0762 28.4085   7
 -25   4   0 33.2173 29.8654  11
  25   4   0-9.43860 28.5892   6
  25  -4   0 11.4647 34.8838   9
  25   4   0 12.9071 38.8873  13
  26   4   0 963.992 84.2082   5
 -26  -4   0 832.560 60.6623  10
  26  -4   0 1226.75 51.6926   5
  26   4   0 867.489 51.4517  13
 -26   4   0 1021.56 43.2217  11
  26   4   0 979.615 51.6722   9
 -26  -4   0 942.093 53.9411  11
  26  -4   0 907.120 62.4196  13
  26  -4   0 1174.28 56.9732   6
  26  -4   0 978.066 49.9455   9
 -26  -4   0 955.928 44.1989   7
  26   4   0 908.520 41.4064   6
  27  -4   0 144.326 56.4868  13
 -27  -4   0 38.1297 54.2659  10
  27  -4   0 222.546 46.4274   6
  27   4   0 177.333 44.9717  13
  27  -4   0 210.756 39.9548   5
  27   4   0 149.960 33.9448   6
 -27   4   0 165.020 34.0896  11
  27   4   0 204.345 77.4722   5
  27   4   0 205.558 45.5730   9
 -27  -4   0 232.947 45.7741  11
  27  -4   0 164.946 42.3006   9
 -27  -4   0 158.100 34.6613   7
 -27   4   0 376.660 53.1524   8
 -27   4   0 158.219 83.2251  12
  28  -4   0 440.118 44.9574   5
  28   4   0 257.394 36.3017   6
  28   4   0 328.846 47.8831  13
  28   4   0 378.439 80.2727   5
  28  -4   0 301.235 44.6537   9
  28   4   0 287.843 48.5627   9
  28  -4   0 291.936 49.1642   6
 -28  -4   0 306.981 37.7340   7
 -28   4   0 453.036 57.4475   8
  28  -4   0 325.021 59.7139  13
 -28   4   0 323.444 38.1983  11
 -28   4   0 353.454 94.1474  12
  29  -4   0 17.0319 58.8266  13
 -29  -4   0-10.0946 36.3649   7
  29  -4   0 19.5516 50.3538   6
  29  -4   0 13.6432 44.1577   9
  29  -4   0 81.1514 42.2978   5
  29   4   0 8.45842 47.6482  13
 -29   4   0 32.8216 56.3823   8
 -29  -4   0-11.3871 49.8482  11
  29   4   0-19.5730 48.4507   9
 -29   4   0 2.38494 90.5254  12
  29   4   0 73.8200 75.6446   5
 -30   4   0 664.736 43.2431  11
 -30  -4   0 652.471 42.2894   7
  30  -4   0 593.988 59.9082   6
  30   4   0 597.727 55.1494  13
 -30   4   0 510.906 63.7402   8
  30   4   0 705.097 86.6299   5
 -30   4   0 601.017 98.4274  12
  30   4   0 637.500 55.9607   9
  30  -4   0 552.883 67.6656  13
 -30  -4   0 687.451 57.7247  11
  30  -4   0 625.571 51.8178   9
 -31  -4   0 20.6563 36.5532   7
 -31   4   0-65.8042 96.3745  12
 -31  -4   0 19.5573 52.9429  11
 -31   4   0-93.5544 64.0596   8
 -31   4   0 27.2955 39.3308  11
  31   4   0 99.7023 82.8999   5
  31   4   0-4.67021 50.5292  13
  31  -4   0-11.5425 47.8870   9
  31  -4   0 20.0434 54.3188   6
  31  -4   0-29.0994 64.5738  13
  31   4   0 5.13155 51.5408   9
  32   4   0 31.7496 51.2524   9
 -32   4   0 11.2097 60.9130   8
 -32  -4   0 49.6979 55.3100  11
  32   4   0 41.6960 54.3846  13
  32   4   0 301.843 84.6670   5
  32  -4   0 50.9773 49.4599   9
  32  -4   0-25.1633 67.9052  13
 -32   4   0 93.1661 99.0051  12
 -32   4   0 92.3490 41.5914  11
  32  -4   0 70.4525 58.6167   6
  33  -4   0-25.6282 50.1749   9
 -33  -4   0 6.58819 37.2121   7
 -33  -4   0 26.2945 55.6030  11
  33   4   0-26.0631 54.9072   9
 -33   4   0-68.6205 107.683  12
 -33   4   0-89.3090 66.1024   8
  33   4   0 195.785 84.9756   5
  33  -4   0-38.2262 60.4876   6
  33  -4   0-75.1637 70.7222  13
 -34   4   0-100.815 69.6074   8
  34  -4   0-40.6906 63.7256   6
  34   4   0-4.98252 57.6846   9
  34  -4   0 9.83528 51.0118   9
 -34   4   0-37.4375 110.683  12
 -34  -4   0-3.48043 59.5667  11
 -34  -4   0-26.8958 39.1161   7
 -34   4   0 18.3830 44.1814  11
  35  -4   0 29.5786 54.3833   9
  35  -4   0-38.8053 64.5399   6
  35  -4   0-98.0126 75.3227  13
 -35  -4   0 27.5189 62.1295  11
  35   4   0 9.32226 57.8461   9
 -35   4   0 21.6623 114.706  12
 -36   4   0 449.871 51.9911  11
  36  -4   0 324.246 80.1429  13
 -36   4   0 324.962 72.9853   8
  36  -4   0 322.403 70.9468   6
  37  -4   0-21.3900 66.0524   6
 -37   4   0-44.1343 74.1103   8
  37   4   0 11.3319 64.9952   9
   0   5   0-7.67795 11.3440   9
   0   5   0-1.93162 14.4724   2
   0  -5   0-7.95382 15.8051   4
   0  -5   0 0.92455 14.3179   2
   0  -5   0-10.2037 13.0758   1
   0   5   0 3.12178 7.87325   6
   0   5   0-1.39716 12.6603   3
   0  -5   0-13.5965 11.7805   7
   0   5   0-4.88899 18.5307   8
   0   5   0-10.6978 12.6500   1
   0  -5   0-4.87458 12.0914   3
   0  -5   0 0.87452 11.0806   9
   0   5   0-8.40578 13.5642   4
   0   5   0-12.4744 16.2782  12
  -1   5   0 1145.09 33.8131  12
   1  -5   0 1152.92 29.9923   9
  -1  -5   0 1095.21 32.2095   3
   1   5   0 1123.27 29.8553   9
  -1  -5   0 1121.85 34.2127   2
  -1   5   0 1060.39 35.8334   8
  -1  -5   0 1099.47 26.5078  13
   1  -5   0 1126.78 32.9789   1
   1   5   0 1131.44 30.4662   7
  -1  -5   0 1156.31 32.6908   1
  -1   5   0 1106.73 29.6671   9
   1   5   0 1103.92 31.4881  12
   1   5   0 1155.72 27.0315   6
  -1   5   0 1110.14 32.2968   1
   1  -5   0 1115.94 32.7650   3
  -1   5   0 1118.55 32.5202   3
   1   5   0 1095.82 34.1271   4
  -1   5   0 1111.39 34.6543   2
  -1  -5   0 1096.11 29.9387   9
   1   5   0 1090.99 34.2263   2
  -1   5   0 1095.15 34.3164   4
   1  -5   0 1106.39 33.9150   4
   1  -5   0 1068.98 33.9322   2
   1   5   0 1080.08 32.1691   3
  -1   5   0 1178.49 28.6745   6
  -1  -5   0 1038.18 30.4307   7
   1   5   0 1072.29 36.0535   8
   1  -5   0 1095.80 29.3870   7
   1  -5   0 1124.43 37.4708   8
  -1  -5   0 1122.28 34.3282   4
   1   5   0 1099.52 32.4457   1
   2   5   0 48.8119 10.6855   9
   2  -5   0 36.1044 10.2810   7
   2  -5   0 38.4109 13.4096   3
  -2   5   0 39.1708 14.3056   4
  -2  -5   0 36.4603 14.6916   1
  -2  -5   0 51.3880 11.3048   7
   2  -5   0 38.9095 15.9803   4
   2   5   0 34.8471 13.6793   1
  -2  -5   0 33.3124 13.2919   3
   2   5   0 37.5253 14.0942   3
   2   5   0 47.4796 12.5566  12
  -2  -5   0 36.6495 15.5351   2
   2  -5   0 52.3782 11.6760   9
   2  -5   0 23.8054 19.7198   8
  -2   5   0 58.5086 10.5373   6
  -2  -5   0 45.1760 7.03173  13
  -2   5   0 11.6783 11.9474   5
  -2  -5   0 47.3226 7.97410   6
   2   5   0 52.3464 12.3226   7
  -2   5   0 36.2088 15.9566   2
  -2   5   0 38.4962 17.6983  12
  -2   5   0 24.8591 13.6722   1
   2  -5   0 41.2278 13.6980   1
  -2   5   0 38.4119 14.5464   3
  -2  -5   0 33.1536 15.9220   4
  -2   5   0 28.6958 17.3791   8
   2  -5   0 35.6857 15.7700   2
   2   5   0 32.1506 14.5273   4
  -2  -5   0 59.0937 12.1100   9
  -2  -5   0 39.7839 11.9436  12
   2   5   0 34.1637 16.0294   2
   2   5   0 56.6336 7.34030   6
   3   5   0 5643.26 124.688  12
   3   5   0 5815.27 125.475   9
   3  -5   0 5656.96 127.391   1
   3  -5   0 5738.09 128.892   4
   3   5   0 6207.79 121.813   6
  -3  -5   0 5526.86 124.335  12
   3   5   0 5758.63 125.705   7
  -3  -5   0 5803.29 127.892   3
  -3  -5   0 5939.37 129.223   2
   3  -5   0 5746.80 129.177   2
   3  -5   0 5493.48 130.206   8
  -3   5   0 5846.76 127.438   1
  -3   5   0 5979.68 124.874   5
   3   5   0 5691.97 129.165   4
   3  -5   0 5750.55 124.211   7
   3   5   0 5641.88 128.889   2
  -3   5   0 5635.90 129.072   4
  -3   5   0 5549.92 129.986   8
  -3   5   0 5624.88 130.090  12
  -3  -5   0 5600.93 121.669  13
  -3  -5   0 5838.21 127.581   1
   3   5   0 5849.60 127.492   3
  -3  -5   0 5673.90 124.588  11
   3   5   0 5680.20 121.514  13
   3  -5   0 5620.49 127.819   3
  -3   5   0 6190.82 124.902   6
   3   5   0 5987.14 127.699   1
  -3   5   0 5628.85 128.745   2
  -3  -5   0 5697.60 122.036   6
   3  -5   0 5503.33 124.658   9
  -3  -5   0 5567.04 124.964   9
  -4  -5   0 35.6579 12.8475   7
   4   5   0 17.4102 13.9847   7
   4  -5   0 23.8320 13.9397   3
   4  -5   0 31.1430 9.22823   7
   4  -5   0 20.0863 15.3375   2
  -4  -5   0 13.0865 6.32563   6
   4   5   0 46.1647 5.64298   6
  -4   5   0 29.1027 9.24238   5
   4   5   0 11.3625 14.8163   4
   4   5   0 16.4085 15.7163   2
   4  -5   0 16.7107 14.1900   1
   4  -5   0 27.5487 15.3692   4
  -4  -5   0 41.5992 7.06674  13
  -4  -5   0 41.2396 12.2965   9
   4   5   0 33.6722 6.38044  13
  -4  -5   0 40.3833 12.3639  11
   4  -5   0 35.1066 20.4233   8
  -4   5   0 30.2426 9.87047   7
   4   5   0 26.1755 14.0919   3
   4   5   0 22.2741 12.4930  11
   4  -5   0 29.6306 12.0114   9
  -4  -5   0 40.6607 7.55198  10
  -4   5   0 13.2388 19.5371   8
   4   5   0 33.7037 11.5057  12
  -4   5   0 39.0843 12.6445   6
   4  -5   0 11.5092 11.6405   6
   4   5   0 15.8259 14.3646   1
  -4   5   0 20.8935 20.2528  12
   4   5   0 39.4687 11.7106   9
  -5  -5   0 1796.16 46.1140   7
  -5  -5   0 1807.46 40.8039  13
  -5   5   0 1740.45 53.1962  12
   5  -5   0 1860.79 51.7422   8
  -5   5   0 1828.80 42.1472   7
  -5   5   0 1848.05 42.4120  11
   5   5   0 1829.35 45.3275   9
   5   5   0 1763.79 45.7519   7
   5  -5   0 1830.83 47.2445   3
   5   5   0 1871.13 47.2149   3
  -5  -5   0 1869.96 40.5411  10
   5  -5   0 1874.62 48.7706   2
   5  -5   0 1767.50 52.0206  12
   5  -5   0 1783.74 45.4384   6
   5   5   0 1893.12 49.0119   4
   5   5   0 1732.31 44.7862  11
   5  -5   0 1766.93 42.4519   7
   5  -5   0 1858.38 44.2728   9
   5   5   0 1872.95 47.2436   1
  -5  -5   0 1754.59 44.8761  11
  -5   5   0 1988.14 46.0108   6
  -5   5   0 1929.57 42.0873   5
   5   5   0 1760.28 40.2807  13
  -5  -5   0 1755.36 45.1061   9
   5   5   0 1841.07 48.7813   2
   5   5   0 1854.80 43.9412  12
   5  -5   0 1800.20 48.3174   4
   5  -5   0 1839.53 47.0431   1
   6   5   0 22.2359 6.85563  13
   6   5   0 14.7435 13.6638   3
  -6  -5   0 15.3749 12.8613   9
   6   5   0 10.2656 13.6519   9
   6  -5   0 17.1997 15.7478   2
   6  -5   0 15.9176 19.0940  10
   6   5   0 16.7004 14.4460   7
  -6  -5   0 17.1043 13.6555  11
   6   5   0 18.2895 11.9541  12
  -6   5   0 25.8726 8.07443  11
   6   5   0 16.0463 7.62949  10
   6   5   0 6.25231 13.6030  11
   6  -5   0 8.15376 8.53584   7
  -6   5   0 16.9785 15.1397   6
   6   5   0 15.8535 15.9751   2
  -6   5   0 20.5764 7.46883   5
   6  -5   0-4.04678 23.1890  12
  -6  -5   0 11.0580 7.80242  13
   6   5   0 7.83075 13.9806   1
   6  -5   0-0.28524 14.2036   6
   6  -5   0-0.32849 13.9693   1
   6  -5   0 6.56810 15.8818   4
  -6   5   0 12.1970 23.2770  12
   6   5   0 7.42221 15.3351   4
  -6  -5   0 29.0888 6.11154  10
   6  -5   0 3.17414 14.1458   3
  -6   5   0-14.5057 20.4495  10
   6  -5   0 18.5003 21.0230   8
  -6  -5   0 13.8864 13.7215   7
  -6   5   0 6.76856 8.60988   7
   6  -5   0 22.6781 12.6263   9
   6  -5   0 6.91242 8.32258   5
   7  -5   0 2834.49 63.2420   7
   7   5   0 2904.20 68.3503   3
  -7   5   0 2826.15 70.1922   4
   7   5   0 2860.54 69.8497   4
   7  -5   0 2884.07 63.3028   5
   7  -5   0 2811.09 72.8469   8
  -7   5   0 2886.43 69.9634   2
   7   5   0 2782.06 62.4969  13
  -7  -5   0 2815.92 61.8373  10
  -7   5   0 2908.98 68.3998   1
  -7   5   0 2662.50 72.9061  10
   7   5   0 2700.43 67.1305  11
   7  -5   0 2765.17 74.9045  12
   7   5   0 2915.33 69.5367   2
   7  -5   0 2667.04 70.7185  10
  -7   5   0 2970.83 68.1954   3
   7   5   0 2854.68 67.3844   9
   7  -5   0 2875.54 65.7808   9
  -7   5   0 2848.39 62.6747  11
   7  -5   0 2914.08 68.6104   1
   7  -5   0 2959.46 70.2182   2
  -7  -5   0 2836.30 62.9746  13
  -7  -5   0 2924.84 69.6853   4
   7  -5   0 2845.92 68.8156   3
  -7   5   0 2811.51 76.5109  12
  -7   5   0 2943.60 62.8099   5
  -7   5   0 2889.93 63.0524   7
   7   5   0 2812.00 68.6340   1
  -7  -5   0 2842.60 67.0921   9
  -7  -5   0 2898.58 70.1324   2
  -7  -5   0 2902.90 67.7177  11
  -7  -5   0 2897.24 68.6165   3
   7   5   0 2930.91 68.0246   7
  -7   5   0 3198.18 68.4831   6
   7  -5   0 2827.50 69.6037   4
   7   5   0 2835.68 62.3929  10
   7  -5   0 2837.26 68.0088   6
  -7  -5   0 2954.56 68.5500   1
   8   5   0 25.0529 8.73805  10
  -8   5   0 26.6518 7.97962   7
  -8  -5   0 16.4637 16.8933   4
   8   5   0 35.2451 17.1488  11
  -8  -5   0 56.1706 7.29146  10
   8  -5   0 12.2023 16.1856   6
   8  -5   0 9.22321 23.5236   8
  -8   5   0 34.0478 8.25995  11
  -8   5   0 21.9930 18.4722   6
   8  -5   0 21.7692 8.52512   7
  -8   5   0 25.8837 15.0832   3
   8  -5   0 30.6812 13.4599   9
  -8   5   0-1.56916 17.8161   2
  -8  -5   0 12.6154 15.8372   1
  -8  -5   0 37.7698 14.8782   9
   8  -5   0 12.4192 16.6151   2
   8   5   0 8.89176 17.0733   4
   8   5   0 17.8342 14.6958   1
  -8   5   0 20.6550 13.4122   9
  -8   5   0 9.14626 27.7029  12
  -8   5   0 8.31811 17.3698   4
   8  -5   0 14.1776 7.95190   5
  -8  -5   0 23.4226 9.64718  13
   8   5   0 40.9303 9.25889  13
  -8   5   0 16.5671 14.8859   1
   8  -5   0 12.8383 15.0407   3
  -8   5   0 28.9268 8.57451   5
  -8   5   0-10.8139 24.6111  10
   8   5   0 12.5314 14.1566   3
   8   5   0 23.7880 17.3560   2
   8   5   0 21.5981 16.2996   7
   8  -5   0 8.33216 15.1347   1
   8   5   0 39.9687 14.7370   9
   8  -5   0 8.66335 15.1699   4
  -8  -5   0 6.95052 17.5877   2
   8  -5   0 36.2269 26.9803  12
   8  -5   0 1.10206 10.9297  11
  -8  -5   0 20.2378 16.5681  11
   8  -5   0 27.4192 20.3227  10
  -8  -5   0 8.53131 15.5345   3
  -9   5   0 13074.0 277.156   7
  -9   5   0 13072.0 288.787  10
   9   5   0 13169.6 282.760   9
   9  -5   0 13122.5 278.483  11
   9   5   0 12870.4 278.270  13
  -9  -5   0 13031.9 278.459  13
   9   5   0 13356.7 284.417   4
   9   5   0 13262.4 277.741  10
  -9   5   0 13362.6 282.505   3
   9  -5   0 13180.1 286.762   8
   9  -5   0 13029.0 283.655   4
   9   5   0 13398.8 284.035   2
  -9   5   0 13704.5 285.091   4
  -9  -5   0 13987.9 284.511   2
   9  -5   0 13103.2 282.651   1
  -9  -5   0 13532.1 282.907   1
   9   5   0 12534.2 282.040  11
   9   5   0 12811.7 282.393   7
   9   5   0 13424.0 282.450   3
   9  -5   0 12815.7 277.365   7
   9  -5   0 12814.3 283.024   6
   9  -5   0 12936.2 280.690   9
   9  -5   0 13187.2 284.226   2
  -9   5   0 12896.2 277.698  11
   9  -5   0 13031.6 290.537  12
   9  -5   0 12819.7 285.444  10
   9  -5   0 12992.9 277.880   5
  -9   5   0 13558.8 282.719   1
  -9  -5   0 12882.1 282.663  11
  -9   5   0 13240.3 279.020   5
  -9  -5   0 13569.6 283.392   3
   9   5   0 13358.6 282.548   1
  -9  -5   0 13001.0 277.686  10
   9  -5   0 12854.0 283.080   3
  -9   5   0 13326.2 292.555  12
  -9   5   0 13712.3 284.540   2
  -9  -5   0 14010.1 283.964   4
  10  -5   0 67.1253 7.83611   7
  10   5   0 95.8664 20.2477  11
 -10  -5   0 58.7935 16.9090   1
  10   5   0 64.4786 21.1589  12
  10   5   0 90.3065 12.6018  13
  10  -5   0 82.2264 9.41276   5
  10  -5   0 42.5197 15.3050   1
 -10  -5   0 54.1872 17.6830   4
  10  -5   0 79.4519 32.1801  12
 -10   5   0 53.0279 18.1318   2
  10   5   0 59.5917 17.6141   2
 -10   5   0 33.9491 27.2435  10
 -10  -5   0 65.2045 16.5433   3
 -10   5   0 81.6883 10.1550  11
  10  -5   0 53.4403 17.3573   2
  10   5   0 60.2151 15.2703   1
 -10   5   0 123.571 24.1607   6
 -10   5   0 72.2357 7.70956   7
  10  -5   0 95.6332 16.4394   9
 -10  -5   0 56.2688 18.3525   2
  10  -5   0 87.0252 27.3904   8
  10  -5   0 124.868 25.7682  10
  10   5   0 69.7032 18.8110   7
 -10  -5   0 91.9087 18.9835  11
 -10   5   0 40.3581 17.7874   4
  10   5   0 63.3709 15.7891   3
 -10   5   0 42.5717 16.0431   3
  10  -5   0 64.3395 15.8681   3
  10  -5   0 49.7230 17.2977   4
 -10   5   0 52.7185 16.7036   1
  10  -5   0 47.6161 18.2923   6
 -10   5   0 77.8482 12.9145   5
 -10  -5   0 79.5673 11.0564  10
  10   5   0 60.1186 17.6342   4
  10   5   0 95.4662 18.4374   9
  10   5   0 107.075 10.9755  10
 -10   5   0 54.8507 31.1262  12
 -10  -5   0 77.8411 12.6309  13
  10   5   0 111.469 19.8650   8
  10  -5   0 98.1955 11.8857  11
 -11  -5   0 11531.1 245.013  11
 -11  -5   0 11391.4 243.617   1
 -11  -5   0 11504.8 244.592   4
  11   5   0 10785.6 243.163   1
 -11   5   0 11550.0 243.389   3
 -11   5   0 11392.5 252.337  10
  11   5   0 11423.0 244.767   9
 -11   5   0 11356.0 245.844   4
 -11  -5   0 11534.6 245.219   2
  11  -5   0 10716.0 243.414   1
 -11   5   0 11454.9 243.516   1
 -11   5   0 11507.5 239.308  11
  11  -5   0 12066.9 255.184  12
  11  -5   0 11073.8 245.086   2
  11  -5   0 11294.3 242.506   9
 -11   5   0 11327.6 245.215   2
  11   5   0 11189.2 243.271   3
  11  -5   0 11257.0 247.693  10
 -11   5   0 11034.7 242.381   5
  11   5   0 10913.1 244.039   8
 -11  -5   0 11502.6 240.357  13
  11  -5   0 11063.1 244.493   4
 -11  -5   0 11591.0 244.244   3
  11   5   0 11546.0 244.506  11
 -11   5   0 11850.7 257.015  12
  11  -5   0 11353.4 245.576   6
  11  -5   0 11017.7 243.954   3
  11  -5   0 10956.2 239.258   5
  11   5   0 11365.5 244.057   7
  11   5   0 11181.7 245.262   4
  11   5   0 11011.5 244.596   2
  11   5   0 11390.7 239.457  10
  11   5   0 11503.7 245.956  12
  11  -5   0 11498.9 239.703  11
  11   5   0 11661.2 240.803  13
 -11  -5   0 10775.7 244.778   7
  11  -5   0 10710.9 237.494   7
  11  -5   0 11387.5 248.871   8
 -11  -5   0 11234.0 240.267  10
  12   5   0 12.2278 21.8365  11
 -12  -5   0 6.98316 13.7607  13
  12  -5   0 3.04381 15.8907   3
 -12   5   0-20.8061 19.0233   5
 -12  -5   0-15.3129 18.4427   2
 -12   5   0-64.2078 33.0370  10
 -12  -5   0 6.69539 16.9570   4
  12  -5   0-4.50847 17.4868   4
  12   5   0-14.8316 17.6351   4
 -12  -5   0-25.3200 14.6485  10
 -12   5   0-8.57611 18.7110   4
 -12   5   0 2.83120 11.1789  11
 -12   5   0 6.08634 18.3589   2
  12   5   0-1.67336 15.9095   1
 -12   5   0 2.71356 16.1969   1
  12  -5   0 69.5172 26.3652  10
 -12   5   0 2.67649 26.4982   8
  12  -5   0 2.26698 10.7169   5
  12  -5   0 1.03660 16.4640   9
 -12  -5   0-6.04269 19.6602   7
  12   5   0-4.38545 19.3973   7
  12   5   0 2.39028 14.2229  13
  12   5   0-5.44174 15.7015   3
  12   5   0 2.66855 12.3310  10
  12  -5   0 1.83863 18.3256   2
  12  -5   0-6.30985 12.2667  11
 -12   5   0 7.14643 35.2964  12
 -12  -5   0 4.48567 19.7310  11
  12  -5   0-24.9541 38.3289  12
  12  -5   0-1.19859 16.1122   1
  12   5   0-5.06381 24.3767  12
  12   5   0 0.12393 18.1602   2
  12  -5   0-20.0039 22.0836   6
 -12  -5   0-1.97220 16.0122   3
  12   5   0-0.25855 18.6562   9
 -12   5   0-0.20513 15.7278   3
 -12  -5   0-4.40988 16.6462   1
  12  -5   0 4.83255 28.2055   8
  12   5   0 5.36318 21.2210   8
  12   5   0 0.02568 7.15918   6
 -13   5   0 1437.77 43.7048   2
 -13  -5   0 1501.57 43.3496   2
  13   5   0 1436.60 43.0992   2
  13   5   0 1500.80 44.3049   7
  13   5   0 1397.90 40.9201   1
 -13   5   0 1500.12 44.2691   4
 -13   5   0 1460.43 50.1382   8
  13  -5   0 1601.99 38.3111  11
  13  -5   0 1510.90 42.9526   4
 -13  -5   0 1513.29 41.6004   1
 -13  -5   0 1542.65 45.7068   7
  13   5   0 1503.83 35.0465   6
  13   5   0 1593.78 46.0452  11
 -13  -5   0 1655.59 39.4413  13
  13   5   0 1493.38 43.5445   4
 -13   5   0 1538.57 41.3026   3
 -13   5   0 1561.82 57.7600  10
  13   5   0 1587.09 49.6453  12
  13  -5   0 1525.94 37.8502   5
  13  -5   0 1569.94 52.0159   8
  13   5   0 1539.32 41.0763   3
  13  -5   0 1440.22 42.0878   3
 -13  -5   0 1481.69 45.5900  11
  13  -5   0 1500.35 46.5493   6
 -13   5   0 1625.78 63.3253  12
 -13   5   0 1552.28 37.6588  11
  13   5   0 1586.10 38.6107  10
 -13  -5   0 1579.56 42.3589   3
  13  -5   0 1548.06 42.3740   9
  13   5   0 1458.10 44.4935   9
 -13  -5   0 1616.97 40.3555  10
  13   5   0 1522.14 46.0025   8
  13  -5   0 1402.67 41.5789   1
 -13   5   0 1360.55 43.8837   5
  13   5   0 1626.20 40.4859  13
  13  -5   0 1410.16 43.5413   2
 -13  -5   0 1613.77 43.0150   4
  13  -5   0 1588.78 50.7994  10
  13  -5   0 1552.80 47.7782  13
 -13   5   0 1492.80 41.6063   1
  14  -5   0 33.5769 19.9863   2
 -14  -5   0 68.9127 23.0418   7
 -14   5   0 55.6170 17.7278   1
 -14  -5   0 43.5685 17.2973   3
  14  -5   0 103.974 25.5196  13
 -14  -5   0 130.435 17.8377  10
  14  -5   0 55.8420 17.8239   1
 -14   5   0 57.9424 17.1339   3
 -14   5   0 51.5303 20.2673   4
  14   5   0 79.8368 23.6928   9
  14   5   0 64.2051 17.4024   1
  14   5   0 86.1233 15.9520  10
  14   5   0 64.7680 10.3154   6
 -14  -5   0 76.2850 17.9161   1
  14  -5   0 59.8378 24.1549   6
  14   5   0 45.8531 16.8386   3
  14  -5   0 67.2522 40.6100  12
  14  -5   0-35.5484 32.5507  10
  14  -5   0 59.6856 14.2625   5
  14   5   0 57.8423 19.1577   4
  14  -5   0 83.9930 19.3727   9
  14  -5   0 44.6369 18.6023   4
 -14  -5   0 92.2657 16.8185  13
 -14   5   0 65.5207 20.2454   2
 -14  -5   0 66.8618 18.4723   4
 -14  -5   0 73.3290 23.4943   9
  14   5   0 68.7772 18.2067  13
  14  -5   0 61.8474 14.7320  11
 -14  -5   0 43.5063 19.4077   2
  14   5   0 50.3623 19.8808   2
  14   5   0 61.0666 24.8519   8
  14   5   0 43.0611 29.9671  12
  14  -5   0 51.7908 18.1272   3
  14  -5   0 61.6508 32.8867   8
 -14   5   0 71.9329 13.6668  11
 -14   5   0 70.5766 28.8117   8
  14   5   0 80.6245 24.5099  11
 -14   5   0 5.63527 35.2934  10
 -14   5   0 90.1569 43.5103  12
  14   5   0 72.2196 23.0270   7
  15   5   0 3643.56 83.3687  13
  15   5   0 3650.33 81.3978  10
  15   5   0 3554.52 85.3015   7
  15  -5   0 3440.08 84.4540   2
  15   5   0 3010.18 110.546   5
 -15   5   0 3718.95 80.5643  11
 -15  -5   0 3478.58 86.7324   9
 -15  -5   0 3515.86 83.8598  10
 -15  -5   0 3588.22 83.9456   3
 -15   5   0 3551.77 92.8744   8
  15   5   0 3452.62 87.5288  11
 -15  -5   0 3744.77 82.1088  13
  15  -5   0 3571.56 92.6651   8
  15   5   0 3470.54 82.3254   3
  15   5   0 3592.08 78.7003   6
 -15  -5   0 3608.97 83.3190   1
  15   5   0 3580.64 88.3474   8
  15  -5   0 3567.06 81.5944   5
 -15   5   0 3705.27 106.642  12
 -15  -5   0 3631.86 83.9367   4
  15  -5   0 3559.48 89.3288   6
 -15   5   0 3655.74 82.7862   3
 -15  -5   0 3733.44 87.3578   7
  15   5   0 3465.72 82.5268   1
 -15   5   0 3587.83 85.0159   2
  15   5   0 3629.35 92.0005  12
  15  -5   0 3472.16 84.0758   4
  15  -5   0 3593.11 92.5633  10
  15  -5   0 3513.94 83.6736   3
 -15   5   0 3592.30 82.7898   1
 -15  -5   0 3520.04 84.6788   2
  15   5   0 3582.53 87.5679   9
 -15   5   0 3537.31 85.4239   4
  15  -5   0 3692.02 103.169  12
  15  -5   0 3658.89 90.0891  13
  15  -5   0 3480.92 84.2077   9
 -15   5   0 3324.06 98.7738  10
  15  -5   0 3688.28 80.8097  11
  15  -5   0 3503.36 83.2333   1
  15   5   0 3604.62 84.8785   4
  15   5   0 3591.60 84.2890   2
 -16  -5   0 64.7955 18.2162   1
 -16  -5   0 64.9934 18.3869   4
 -16   5   0 67.9919 20.7397   2
  16  -5   0 77.4941 45.6917  12
  16   5   0-16.1315 54.0473   5
 -16  -5   0 66.6206 25.2335   7
 -16   5   0 84.2938 16.5725  11
 -16   5   0 47.4543 20.2775   4
  16  -5   0 109.250 22.6096   9
  16  -5   0 58.4568 18.0882   3
  16  -5   0 23.0374 34.2265  10
  16   5   0 54.0206 16.4968   3
  16   5   0 97.7267 18.1596  10
  16   5   0 72.3300 20.8501  13
  16  -5   0 97.9056 36.0081   8
  16   5   0 114.994 28.4502  11
  16   5   0 46.7243 19.2542   4
  16   5   0 51.8541 19.6955   2
  16   5   0 84.0026 23.4882   7
  16   5   0 63.8446 34.5506  12
 -16   5   0 132.356 33.6434   8
  16  -5   0 51.3418 16.9712  11
  16  -5   0 40.2260 17.4541   5
  16  -5   0 56.3935 18.7544   4
 -16  -5   0 55.9793 18.1959   3
  16   5   0 58.9128 29.3596   8
  16  -5   0 102.732 29.2299  13
  16  -5   0 30.0274 27.5997   6
 -16  -5   0 81.5038 22.3700  10
  16   5   0 70.1716 13.5244   6
  16   5   0 68.6894 17.4106   1
  16  -5   0 66.6269 18.0874   1
 -16  -5   0 97.8308 25.5934   9
 -16   5   0 67.1616 17.6216   1
  16  -5   0 77.6590 19.5081   2
 -16   5   0 49.8708 17.3169   3
 -16  -5   0 58.8812 19.5132   2
  16   5   0 124.379 26.6352   9
  17  -5   0 685.599 42.2476   8
  17   5   0 547.321 37.3101   8
  17   5   0 611.219 26.9117   4
  17   5   0 687.862 29.4984  13
 -17   5   0 661.258 40.7422   8
  17  -5   0 603.837 25.1824   3
  17   5   0 680.885 42.8458  12
 -17  -5   0 591.944 32.5577   9
 -17   5   0 591.806 27.2353   2
  17   5   0 596.391 21.4730   6
  17   5   0 611.518 23.9030   3
  17  -5   0 689.798 30.5177   9
 -17  -5   0 568.963 25.2023   1
 -17   5   0 616.387 27.6384   4
  17  -5   0 584.456 26.8613   2
 -17   5   0 580.436 24.5115   1
 -17  -5   0 560.220 26.7844   2
  17   5   0 546.400 23.7944   1
  17   5   0 607.485 33.5350   9
  17  -5   0 527.136 35.9827   6
  17  -5   0 725.867 38.8014  13
  17  -5   0 570.635 25.3394   5
  17   5   0 653.930 26.1367  10
  17   5   0 560.992 25.9616   2
  17  -5   0 717.675 25.1570  11
 -17  -5   0 626.568 33.4237   7
  17   5   0 624.870 30.0985   7
  17  -5   0 559.617 24.3876   1
 -17   5   0 604.330 24.5510   3
 -17   5   0 676.093 24.1656  11
 -17  -5   0 596.340 25.5612   3
  17   5   0 484.759 61.4905   5
 -17  -5   0 632.600 30.9226  10
  18   5   0 2.85587 16.8083   4
 -18   5   0-2.68688 16.6259   3
  18   5   0 21.7096 15.1452   6
 -18   5   0 24.9483 17.0740   1
  18  -5   0 29.9989 29.4263   6
 -18   5   0 40.8621 18.4602  11
  18   5   0 34.3322 16.5484   3
 -18   5   0-26.8661 35.9135   8
  18   5   0-33.1072 33.0107   8
  18   5   0 19.6370 19.2159   4
  18  -5   0 69.8209 19.9815   5
  18  -5   0 17.4731 17.3330   1
  18   5   0 18.5406 18.6733   2
  18  -5   0 42.7028 22.9454   9
  18   5   0 30.0937 20.4196  10
  18  -5   0 32.4118 19.0837   2
 -18   5   0 11.2400 19.7532   2
 -18   5   0 32.3652 20.4768   4
 -18  -5   0-2.41159 18.1938   3
  18   5   0 38.5537 28.0653   9
 -18  -5   0 11.8974 17.7947   1
  18   5   0 43.6299 38.5242  12
  18   5   0 42.9025 24.7268  13
  18  -5   0 36.1556 36.4824   8
  18   5   0 55.9737 24.0401   7
  18  -5   0 15.9227 17.5342   3
  18  -5   0 45.1804 32.9087  13
 -18   5   0 43.6383 17.9705   4
 -18  -5   0 21.6789 18.6734   2
 -18  -5   0 6.04721 27.4495   7
 -18  -5   0 22.6913 26.5915  10
  18   5   0 3.17500 17.0326   1
  18   5   0-57.2114 60.4681   5
  18  -5   0 25.2657 19.3471  11
  19  -5   0 97.0568 38.9093   8
  19   5   0 52.7895 22.1575  10
 -19   5   0-7.08434 37.7357   8
 -19   5   0 56.4893 17.9066   4
  19  -5   0 59.8449 35.3028  13
  19   5   0 36.0144 40.4487  12
  19   5   0 53.1266 30.6758   9
  19  -5   0 53.1188 32.2647   6
  19  -5   0 26.4701 17.1800   1
 -19  -5   0 20.9590 28.7631  10
  19   5   0 34.9541 16.4184   4
 -19   5   0 37.7902 20.0678   4
 -19  -5   0 61.2825 18.2229   3
 -19   5   0 53.3131 19.9056   2
  19  -5   0 25.6802 19.0269   2
  19   5   0 29.1359 19.0233   4
  19   5   0 37.4974 16.2815   1
  19  -5   0 25.1569 24.8483   9
  19  -5   0 73.1994 21.3381   5
  19   5   0 30.7521 18.8487   2
  19  -5   0 59.2150 20.0240  11
 -19  -5   0 23.8719 28.4586   7
  19   5   0 38.2338 25.9414  13
  19   5   0 57.5081 25.3478   7
  19   5   0 31.5486 17.3040   6
 -19  -5   0 46.7695 19.0643   2
  19   5   0-60.6932 64.3885   5
 -19   5   0 52.3453 17.3638   1
 -19  -5   0 35.8389 17.7183   1
 -19  -5   0 49.5220 31.4728  11
  19  -5   0 53.1070 17.7049   3
 -19   5   0 50.1615 19.3990  11
 -20  -5   0 59.4151 18.3769   3
 -20   5   0 58.8345 38.8248   8
 -20   5   0 46.1008 18.0401   4
  20   5   0 65.5303 19.1571   6
  20  -5   0 53.9647 26.7153   9
  20  -5   0 59.9098 17.5852   3
 -20  -5   0 47.7099 18.4099   2
 -20   5   0 92.0172 20.9159  11
  20  -5   0 59.9910 36.2458  13
  20  -5   0 136.358 23.7756   5
  20  -5   0 97.6107 33.3264   6
 -20   5   0 42.9162 20.0321   2
  20   5   0-54.2245 69.5241   5
  20   5   0 88.9795 27.6732   7
  20   5   0 80.7157 24.4788  10
  20   5   0 79.0845 31.9584   9
  20   5   0 52.7000 16.3601   1
  20   5   0 93.6600 43.8170  12
  20  -5   0 98.8337 22.4026  11
  20   5   0 65.7518 18.8294   4
  20  -5   0 69.1324 17.3012   1
  20  -5   0 42.0199 19.1910   2
 -20  -5   0 53.4453 17.8928   1
 -20  -5   0 77.2274 29.2678   7
  20   5   0 59.9724 27.5877  13
  20  -5   0 52.7395 18.2200   3
 -20   5   0 53.9621 17.0871   1
  20   5   0 50.4445 16.4554   4
 -20  -5   0 46.2234 32.3489  10
 -20   5   0 39.8271 20.1969   4
 -20  -5   0 59.9439 32.5721  11
  20   5   0 55.6978 18.4800   2
 -20  -5   0 47.5761 17.9840   3
  21   5   0 182.801 31.0748  13
  21   5   0 128.793 46.9659  12
  21  -5   0 178.565 24.3472  11
  21  -5   0 285.582 26.4497   5
 -21  -5   0 221.766 18.9677   1
  21  -5   0 157.353 27.3349   9
  21   5   0 191.823 19.2129   2
  21   5   0 189.097 28.2872   7
  21  -5   0 209.450 18.1075   1
 -21   5   0 192.506 20.5826   2
 -21   5   0 187.904 17.6876   1
 -21  -5   0 203.684 19.0031   3
  21   5   0 224.204 26.6179  10
 -21   5   0 222.623 23.7555  11
  21  -5   0 195.036 17.9414   3
  21   5   0 197.053 17.0302   1
 -21  -5   0 174.593 19.2427   3
 -21  -5   0 169.666 30.9134   7
 -21  -5   0 150.245 35.8907  10
 -21   5   0 196.149 18.7442   4
  21  -5   0 228.150 36.9270   6
  21  -5   0 187.473 18.4753   3
 -21  -5   0 196.574 36.5347  11
  21   5   0 172.652 19.5218   4
  21   5   0 52.4754 68.5752   5
  21  -5   0 207.932 41.5246  13
 -21   5   0 187.141 42.3808   8
  21   5   0 192.321 17.2769   4
  21  -5   0 192.620 19.7637   2
  21   5   0 207.429 33.7581   9
  21   5   0 181.971 21.1000   6
 -21   5   0 185.879 20.7457   4
 -22   5   0 37.6136 42.4622   8
  22   5   0-26.9214 70.9060   5
  22   5   0 76.4765 49.1749  12
 -22  -5   0 56.4477 16.6310   1
 -22   5   0 59.6460 24.1117  11
  22  -5   0 128.422 27.0774   5
  22   5   0 50.6230 16.5109   2
 -22  -5   0 17.6529 16.6384   3
  22  -5   0 52.0105 15.7801   3
 -22   5   0 52.7079 18.2988   4
  22   5   0 40.1573 15.0537   2
  22   5   0 71.1171 27.1154  10
 -22  -5   0 53.4434 36.5712  11
  22  -5   0 31.2889 16.3392   3
 -22  -5   0 31.3123 37.9757  10
  22   5   0 50.5423 32.2498  13
  22  -5   0 70.2122 24.6556  11
 -22  -5   0 42.7972 29.4019   7
 -22   5   0 38.4173 16.6391   4
  22   5   0 69.5823 34.6560   9
 -22   5   0 33.6025 15.7267   1
  22  -5   0 65.8473 41.5433  13
  22   5   0 46.8714 16.5503   4
  22   5   0 116.303 28.9138   7
 -22  -5   0 41.6737 16.7506   3
  22   5   0 54.2229 21.4925   6
 -22   5   0 22.9205 18.3293   2
  22   5   0 42.3907 14.6016   4
  22  -5   0 89.8692 37.6562   6
  22  -5   0 49.5145 15.7203   1
  23  -5   0 1996.52 48.8272   3
  23  -5   0 2219.61 59.3964   5
  23   5   0 2203.82 58.6333  10
  23  -5   0 1940.40 48.4178   1
 -23   5   0 2230.05 98.5933  12
 -23   5   0 2171.19 56.4280  11
 -23  -5   0 2164.44 49.0985   3
 -23  -5   0 2218.34 68.1918  11
 -23   5   0 2196.76 74.8546   8
 -23   5   0 2200.57 49.2169   4
  23  -5   0 2045.61 47.4858   1
 -23  -5   0 2122.03 62.4750   7
 -23  -5   0 2146.64 48.8991   1
  23   5   0 2200.21 63.6454  13
  23   5   0 2074.45 77.7117  12
  23  -5   0 2180.99 68.5113   6
 -23  -5   0 2027.00 68.9654  10
 -23   5   0 2119.02 49.2470   2
  23  -5   0 2104.43 56.1461  11
  23  -5   0 2196.20 73.3268  13
 -23   5   0 2052.39 50.0799   4
 -23  -5   0 2072.50 47.5306   1
  23   5   0 2027.66 102.923   5
  23   5   0 1896.83 47.0782   4
  23   5   0 2234.63 67.0540   9
  23   5   0 1888.52 47.1126   2
 -23  -5   0 2094.45 48.8661   3
  23   5   0 2032.71 54.5111   6
 -23   5   0 1930.48 49.7842   2
  23   5   0 2120.89 59.1758   7
  23   5   0 1957.09 47.5832   2
  24   5   0 208.961 36.2168  13
  24  -5   0 186.772 48.9270  13
 -24   5   0 198.245 28.3509  11
  24   5   0 202.594 40.7136   9
 -24   5   0 94.1255 12.5252   4
 -24  -5   0 160.963 42.8113  11
 -24  -5   0 93.6587 43.7400  10
  24   5   0 130.637 26.3216   6
 -24   5   0 137.524 76.4947  12
  24   5   0 208.521 31.4232  10
  24  -5   0 184.518 28.6061  11
 -24  -5   0 196.050 35.6272   7
  24  -5   0 228.343 31.4108   5
  24   5   0 164.410 31.1083   7
  24   5   0 74.6460 70.4847   5
  24  -5   0 237.140 42.4425   6
 -24   5   0 230.039 47.8671   8
  25   5   0 2004.75 68.1718   9
  25  -5   0 2213.81 73.0897   6
  25   5   0 1881.01 60.0421   7
  25  -5   0 1974.81 77.0016  13
  25   5   0 1900.78 106.022   5
 -25  -5   0 2044.95 71.2470  11
  25   5   0 1871.37 56.3539   6
 -25   5   0 2255.69 58.5230  11
  25   5   0 1914.20 65.6720  13
 -25   5   0 2473.10 78.7307   8
 -25   5   0 2501.69 109.075  12
  25   5   0 1986.08 60.5853  10
  25  -5   0 2306.83 62.2848   5
 -25  -5   0 2037.51 63.6074   7
 -25  -5   0 1797.68 73.1271  10
  26   5   0 8.39380 28.8044   6
 -26   5   0 73.7350 52.6051   8
 -26  -5   0 23.1314 35.5166   7
 -26   5   0 31.4375 29.9972  11
  26   5   0 11.2765 38.7696  13
  26  -5   0 28.8373 51.6406  13
  26   5   0 31.6681 42.5827   9
  26  -5   0 111.942 32.4398   5
 -26  -5   0 29.5863 44.3341  11
 -26  -5   0-65.2273 49.9717  10
  26  -5   0 19.8834 44.2923   6
 -26   5   0 71.1262 83.1070  12
  26   5   0-7.19146 75.1884   5
  27  -5   0 243.591 56.6713  13
 -27  -5   0 253.106 38.2501   7
  27   5   0 186.303 77.4791   5
  27   5   0 245.615 42.9924  13
 -27   5   0 321.935 52.9842   8
  27  -5   0 268.222 48.9486   6
  27   5   0 223.391 45.5743   9
 -27  -5   0 263.301 48.7310  11
  27   5   0 190.711 31.0622   6
  27  -5   0 257.904 42.7803   9
  27  -5   0 385.456 36.7684   5
 -27   5   0 301.835 91.5222  12
 -28  -5   0 25.6146 49.7047  11
 -28   5   0 73.4016 53.9576   8
  28  -5   0-25.9558 58.5402  13
 -28   5   0-24.1078 88.5913  12
  28   5   0-23.5910 43.6494  13
  28  -5   0 1.46802 50.5984   6
  28  -5   0-17.8407 40.1835   9
 -28  -5   0-4.51371 37.6039   7
  28   5   0 0.50742 47.2733   9
  28   5   0-12.1086 81.5934   5
  28  -5   0 109.841 34.9949   5
  29  -5   0 818.650 60.9127   6
 -29   5   0 738.247 102.741  12
  29  -5   0 875.922 68.5872  13
 -29  -5   0 862.812 58.6041  11
 -29  -5   0 883.013 48.1155   7
  29   5   0 886.229 57.5547   9
  29   5   0 973.906 93.9863   5
  29  -5   0 891.156 52.8179   9
  29   5   0 860.731 53.7054  13
  30  -5   0-72.2357 47.6848   9
 -30  -5   0-23.6653 51.6402  11
  30   5   0 13.7790 51.7970   9
  30   5   0 8.00970 47.2278  13
  30  -5   0 65.6687 56.3920   6
  30  -5   0-25.0515 64.4184  13
 -30   5   0 122.415 55.0704   8
  31  -5   0 710.806 55.4632   9
  31   5   0 840.155 96.7537   5
  31  -5   0 717.140 63.9823   6
 -31   5   0 876.982 65.4205   8
 -31   5   0 679.875 108.789  12
  31   5   0 788.007 56.5492  13
  31  -5   0 697.854 72.0833  13
 -31  -5   0 707.646 60.7171  11
  31   5   0 686.104 59.5170   9
  32  -5   0-44.4607 70.4368  13
 -32   5   0-116.243 64.1477   8
  32  -5   0 1.27041 50.3251   9
 -32   5   0 20.6005 37.9875  11
  32   5   0-1.26160 51.8358  13
  32   5   0 142.008 90.9190   5
  32   5   0-13.7123 55.9643   9
 -32   5   0-17.5579 107.809  12
  32  -5   0-18.9521 56.2967   6
  33  -5   0 51.5894 58.8070   6
 -33   5   0-44.1409 68.3045   8
 -33   5   0 45.0975 106.405  12
  33  -5   0 68.7030 51.6795   9
  33   5   0 116.281 58.7299   9
 -33  -5   0 102.012 59.6679  11
 -33  -5   0 110.686 41.8342   7
 -33   5   0 74.4653 40.5079  11
  34   5   0-16.8804 59.9347   9
  34  -5   0-66.9338 61.6468   6
 -34   5   0-99.3775 72.7648   8
  34  -5   0-83.0799 54.0001   9
 -34   5   0-98.4328 110.934  12
 -34   5   0 17.1837 42.6745  11
  34  -5   0-51.3964 77.9646  13
 -34  -5   0 51.4838 62.4038  11
  34   5   0 173.380 94.9523   5
 -34  -5   0-9.87378 42.3675   7
 -35  -5   0 132.973 62.8191  11
 -35   5   0-133.942 74.2264   8
  35   5   0 11.1108 61.2815   9
 -35   5   0 8.71924 118.079  12
  35  -5   0-53.1184 79.5754  13
  35  -5   0-23.8324 63.3816   6
  35   5   0 203.468 92.3064   5
 -35   5   0 23.8609 43.7319  11
  36  -5   0 2.15580 83.4382  13
  36  -5   0-11.6044 66.2920   6
 -36   5   0 41.4010 121.538  12
 -36   5   0-147.095 76.7915   8
  36   5   0-23.3169 60.3305   9
  37   5   0 388.606 70.0558   9
 -37   5   0 478.690 129.319  12
  37  -5   0 385.956 89.9332  13
   0   6   0 2591.97 59.5830   9
   0   6   0 2538.76 65.0807   4
   0   6   0 2271.48 64.0364   2
   0   6   0 2553.42 57.2033  11
   0   6   0 2422.62 62.0039   3
   0   6   0 2637.03 66.9826   8
   0  -6   0 2589.49 64.6641   4
   0  -6   0 2489.08 60.1473  10
   0  -6   0 2572.42 59.3925   9
   0   6   0 2614.33 56.8428   6
   0  -6   0 2233.94 61.9230   1
   0  -6   0 2659.82 61.6907  12
   0   6   0 2770.90 63.4611  12
   0   6   0 2229.45 61.4881   1
   0  -6   0 2467.13 62.6303   3
   0  -6   0 2472.38 59.2105   7
   0  -6   0 2354.59 64.1361   2
   0  -6   0 2346.91 56.7917   6
   1   6   0 25.4664 13.0518   9
  -1  -6   0 37.8742 8.68370  13
   1  -6   0 16.8840 13.0106   9
  -1  -6   0 13.0874 13.1037   7
   1   6   0 11.0634 20.0081   8
  -1   6   0 34.4755 10.1020  11
   1   6   0 20.7563 16.8656   3
  -1  -6   0 25.1132 13.0831   9
  -1  -6   0 13.5695 15.2426  12
  -1   6   0 12.9753 11.4051   6
   1   6   0 4.09033 18.1581   4
   1  -6   0 3.92183 17.6312   1
  -1  -6   0 17.1641 18.2474   2
   1  -6   0-9.87777 16.0802  10
  -1  -6   0 24.9057 10.1070   6
   1   6   0 20.3734 16.4630   1
  -1   6   0 5.26915 18.5601   4
  -1   6   0 23.6962 22.2629   8
   1  -6   0 26.8513 24.0852   8
  -1  -6   0 14.5043 16.6850   3
   1   6   0 0.92514 18.9777   2
   1   6   0 5.87054 17.0750  12
  -1   6   0 29.3523 18.0853  12
   1   6   0 13.8576 9.96233   6
  -1   6   0 14.8483 16.1725   3
   1   6   0 11.6699 13.7202   7
   1  -6   0 12.9400 13.0591   7
  -1  -6   0 15.8027 17.2006   1
  -1  -6   0 21.1207 18.5866   4
   1  -6   0 21.3113 17.9629   2
  -1   6   0 5.72190 20.0100   2
   1  -6   0 18.4170 17.6212   4
  -1   6   0 9.19229 15.1957   1
   1  -6   0 3.80561 16.5183   3
   2  -6   0 2385.59 61.7300   2
  -2  -6   0 2341.88 56.5736   7
   2   6   0 2618.73 53.0772   6
  -2  -6   0 2375.60 56.3252   9
   2   6   0 2322.99 57.2361  12
  -2   6   0 2450.19 59.5268   3
   2   6   0 2087.98 60.6106   2
   2   6   0 2325.67 59.2925   1
   2  -6   0 2308.42 55.4365   7
  -2   6   0 2372.35 59.5561   1
  -2  -6   0 2385.39 61.1317   4
   2   6   0 2273.38 61.3244   4
   2   6   0 2373.82 56.8995   7
   2  -6   0 2195.81 63.0965   8
   2  -6   0 2269.95 58.3751  10
   2  -6   0 2298.74 55.8471   9
  -2   6   0 2286.05 63.4842   8
   2  -6   0 2288.13 59.4887   3
   2  -6   0 2405.27 61.0593   4
   2   6   0 2379.41 59.3364   3
  -2  -6   0 2387.60 61.5715   2
  -2   6   0 2589.34 55.2997   6
  -2  -6   0 2247.97 56.1816  12
  -2  -6   0 2212.37 59.2224   1
  -2   6   0 2272.60 61.0867   4
   2  -6   0 2177.08 59.2061   1
  -2  -6   0 2313.56 59.7885   3
  -2   6   0 2279.07 60.9706   2
  -2   6   0 2262.88 61.0394  12
  -2  -6   0 2327.06 52.2101  13
  -2  -6   0 2283.62 53.0105   6
   2   6   0 2349.63 56.4538   9
   3   6   0 12.2834 18.3101   4
  -3  -6   0 34.0128 14.4037   9
  -3   6   0 33.0673 20.9762  12
   3   6   0 52.9273 8.36587   6
   3   6   0 36.9247 15.8184   7
  -3  -6   0 26.6208 7.98920  13
  -3   6   0 28.2644 21.7081   8
   3   6   0 33.0819 17.1769   3
   3  -6   0 30.0434 16.6205   3
  -3  -6   0 29.8547 14.0801   7
  -3  -6   0 33.6483 8.65738   6
   3  -6   0 17.8502 13.9847   9
  -3   6   0 22.1586 16.6116   1
   3   6   0 21.3001 17.6866   1
   3  -6   0 24.3483 17.2405   1
  -3   6   0 57.9690 14.1521   6
  -3   6   0 21.7668 12.5302   5
   3  -6   0 24.3478 12.2477   7
   3   6   0 44.6603 14.5752   9
   3  -6   0 38.9389 18.4758   2
   3  -6   0 19.3057 17.8328   4
  -3   6   0 14.8696 16.5719   4
   3  -6   0 25.5623 23.4647   8
  -3   6   0 30.3045 18.5554   2
   3   6   0 14.6300 18.5381   2
   3   6   0 37.0613 14.7409  12
  -3   6   0 38.2402 12.0203   7
  -3  -6   0 41.3687 19.5319   2
  -3  -6   0 28.4442 17.0732   1
  -3  -6   0 40.2471 16.6610   3
  -3  -6   0 32.3151 14.0382  12
   4  -6   0 148.282 25.0077   8
  -4  -6   0 171.721 16.6836   7
   4   6   0 162.935 15.3589   9
  -4  -6   0 166.714 15.0921  12
   4   6   0 185.241 20.4541   2
   4  -6   0 169.458 21.0351   2
   4   6   0 182.123 20.8934   4
  -4  -6   0 151.113 15.9367   9
   4   6   0 172.940 18.5206   3
   4  -6   0 180.306 13.3627   7
   4  -6   0 136.162 15.2182   9
  -4   6   0 202.735 16.1280   6
   4   6   0 160.888 15.7055  12
   4   6   0 162.502 8.77369  13
   4   6   0 171.736 16.8973   7
  -4   6   0 182.091 13.1760   5
  -4   6   0 172.788 12.7589   7
  -4  -6   0 162.589 10.9141  10
   4  -6   0 169.079 18.3839   1
  -4  -6   0 164.428 9.33538  13
  -4   6   0 133.590 24.1775  12
  -4  -6   0 164.590 15.2504  11
  -4   6   0 166.566 24.3271   8
   4  -6   0 138.478 19.8040   4
   4  -6   0 162.098 17.4983   3
   4   6   0 212.591 9.59804   6
   4   6   0 190.080 19.1958   1
  -4  -6   0 154.555 9.64949   6
   5   6   0 31.0633 17.9315   4
  -5   6   0 44.8197 11.1788   7
  -5  -6   0 31.0643 7.36069   6
   5  -6   0 39.2195 19.1876   2
   5   6   0 24.1511 16.7450   1
   5  -6   0 44.2862 11.6901   7
  -5  -6   0 36.7951 14.2270  11
   5  -6   0 32.3721 14.0220   9
   5   6   0 33.1569 16.8879   3
  -5  -6   0 43.3898 8.54621  13
   5   6   0 26.8991 18.2458   2
  -5  -6   0 61.2509 14.8861   9
   5  -6   0 29.3241 18.8017   4
   5   6   0 45.5235 14.0084  12
   5   6   0 60.8364 14.2789   9
   5  -6   0 30.1784 16.2486   3
   5   6   0 45.1914 7.62858  13
   5  -6   0 23.5992 16.4198   1
   5   6   0 64.9932 9.30710   6
  -5   6   0 53.4928 15.5654   6
  -5  -6   0 45.9963 14.9459   7
  -5   6   0 20.5398 23.5140  12
  -5   6   0 26.4680 10.8796   5
  -5  -6   0 45.0134 8.81187  10
   5  -6   0 36.1513 24.1982   8
   5   6   0 38.5670 16.6297   7
  -6   6   0 384.947 20.6297   6
   6   6   0 344.288 19.0537   9
   6   6   0 354.673 20.4827  11
  -6  -6   0 362.957 20.2001   9
   6  -6   0 325.259 23.0964   2
  -6   6   0 346.466 14.0288   5
   6   6   0 319.219 21.1053   3
   6   6   0 324.671 23.0704   4
   6   6   0 321.488 21.3784   1
  -6   6   0 305.921 30.4919  12
   6   6   0 324.251 21.2491   7
  -6  -6   0 334.971 20.0659   7
  -6  -6   0 310.703 23.6574   4
  -6   6   0 335.447 21.4146   3
   6   6   0 317.425 22.6764   2
   6  -6   0 296.973 19.2985   6
   6  -6   0 313.208 21.6747   1
  -6   6   0 342.495 15.2608   7
  -6  -6   0 346.178 19.6946  11
   6  -6   0 372.680 18.7163   9
   6  -6   0 342.950 15.5910   7
   6  -6   0 336.963 23.3792   4
  -6  -6   0 366.456 12.1309  10
  -6   6   0 338.764 15.0815  11
   6  -6   0 348.463 29.3416   8
   6   6   0 355.879 11.6748  13
  -6  -6   0 371.652 13.0010  13
   6   6   0 378.388 18.2687  12
   6  -6   0 327.750 21.7097   3
  -7  -6   0 632.891 30.1755   1
   7  -6   0 676.551 29.7606   3
   7   6   0 635.572 31.1954   4
  -7   6   0 703.058 39.7341  12
   7  -6   0 655.901 29.7036   1
   7  -6   0 850.328 37.4951   8
  -7   6   0 679.120 32.6356   2
   7   6   0 662.903 31.4197   2
  -7   6   0 745.051 21.7077   5
  -7   6   0 794.704 23.1880   7
  -7   6   0 859.153 27.1794   9
   7   6   0 908.972 21.0144  13
  -7  -6   0 659.409 31.7720   4
   7   6   0 847.596 30.1000   7
  -7   6   0 639.223 32.4005   4
   7   6   0 929.490 27.0563  12
  -7   6   0 655.006 29.9500   1
   7  -6   0 687.263 31.1705   2
  -7  -6   0 851.870 21.9581  13
   7  -6   0 808.411 23.5597   7
   7   6   0 711.901 29.1886   1
  -7   6   0 706.530 29.7262   3
  -7   6   0 834.947 22.3551  11
   7  -6   0 665.056 30.6615   4
   7   6   0 872.333 29.0796  11
  -7  -6   0 873.371 30.3386   7
   7   6   0 769.536 29.2823   3
  -7  -6   0 646.937 29.7377   3
  -7  -6   0 929.018 20.4440  10
   7  -6   0 856.590 27.5527   9
  -7  -6   0 673.632 32.1601   2
   7  -6   0 827.682 28.9106   6
  -7  -6   0 852.546 28.6799  11
  -8   6   0 343.678 34.8752  12
  -8  -6   0 385.867 24.7041   4
   8  -6   0 276.180 21.5544   6
  -8   6   0 327.794 22.4163   1
  -8   6   0 459.367 25.2373   6
  -8   6   0 323.593 14.0219   7
   8  -6   0 398.001 30.4063   8
   8   6   0 349.615 24.2838   4
   8   6   0 389.450 19.2866  12
  -8  -6   0 335.988 24.9516   2
   8  -6   0 320.941 14.6802   7
  -8   6   0 344.930 22.3532   3
   8   6   0 356.939 21.2848   9
  -8  -6   0 366.953 14.2838  13
   8   6   0 309.836 23.3338   2
  -8   6   0 329.329 24.3037   4
  -8   6   0 323.708 24.4787   2
   8  -6   0 297.608 22.5176   1
   8   6   0 356.911 13.5333  10
   8  -6   0 370.065 35.0201  12
  -8  -6   0 340.793 21.9240   3
   8  -6   0 353.356 24.8238   4
   8  -6   0 372.901 19.4725   9
  -8   6   0 373.935 13.4834   5
  -8  -6   0 333.258 21.6261   9
   8  -6   0 317.527 22.7608   3
   8   6   0 328.295 22.9272  11
   8  -6   0 323.977 14.3844   5
  -8  -6   0 329.617 20.7047  11
   8  -6   0 310.128 23.7842   2
   8   6   0 305.841 22.4193   1
   8   6   0 347.628 22.2455   3
   8   6   0 346.273 23.4594   7
  -8  -6   0 344.425 11.7583  10
  -8   6   0 363.218 13.5857  11
  -8   6   0 143.981 28.3543  10
  -8   6   0 362.096 19.6422   9
  -8  -6   0 321.524 21.5692   1
   8   6   0 342.815 12.8166  13
  -9  -6   0 39.4829 20.9216   4
  -9   6   0 27.6830 20.7424   4
   9   6   0 55.8789 10.2241  13
  -9  -6   0 112.960 8.73142  10
  -9  -6   0 39.4983 19.2331   3
  -9  -6   0 36.8489 19.0893   1
  -9  -6   0 41.1766 22.1437   2
  -9  -6   0 63.8013 19.5505  11
  -9   6   0-21.5794 30.6393  10
   9  -6   0 41.7013 21.6454   2
   9  -6   0 96.0899 16.3730   9
  -9   6   0 36.9437 18.4047   1
  -9  -6   0 54.6192 11.3874  13
   9  -6   0 31.9933 20.4428   6
   9   6   0 57.2094 10.4038  10
  -9   6   0 59.5923 10.3197   7
  -9   6   0 115.858 22.0983   6
  -9   6   0 62.0083 16.0491   9
   9   6   0 45.5969 18.0062   1
  -9   6   0 28.5687 18.3481   3
   9  -6   0 32.8553 19.1041   1
   9   6   0 54.8810 20.3305   7
  -9   6   0 65.5283 10.0000  11
   9   6   0 59.1528 17.7126   3
  -9   6   0 37.9247 21.4556   2
   9   6   0 38.8642 21.4907   2
   9  -6   0 32.1627 20.6592   4
  -9   6   0 72.1536 32.7270  12
   9  -6   0 55.7680 10.0760   5
  -9   6   0 65.7598 10.1776   5
   9   6   0 76.1242 19.4171   9
   9  -6   0 33.0932 18.1940   3
   9  -6   0 54.6234 28.7653   8
   9  -6   0 100.384 26.5863  10
   9  -6   0 63.9672 33.4354  12
   9  -6   0 56.1662 10.8671   7
   9   6   0 73.8419 19.6749  11
   9   6   0 41.3553 20.8312   4
  10   6   0 14878.1 306.197  10
  10   6   0 14279.7 311.779   7
  10  -6   0 14087.9 306.365   5
 -10  -6   0 15368.2 314.707   2
 -10  -6   0 15052.5 307.033  13
  10   6   0 14093.6 311.825   1
 -10  -6   0 14613.5 312.966   3
  10  -6   0 14022.7 314.639  10
  10  -6   0 13971.8 312.469   6
  10   6   0 14964.9 314.787   4
 -10   6   0 14505.0 323.827  12
 -10   6   0 14522.4 307.333   5
 -10   6   0 14217.3 313.743   2
  10  -6   0 14792.0 309.711   9
 -10   6   0 14577.2 311.649   3
  10  -6   0 14361.9 307.451  11
 -10  -6   0 15095.0 313.933   4
  10   6   0 14630.1 306.551  13
  10  -6   0 13821.1 311.933   1
  10  -6   0 14207.7 317.068   8
  10  -6   0 13634.4 306.070   7
  10   6   0 14488.5 312.267   9
  10   6   0 13919.0 311.544   3
  10  -6   0 14062.2 312.600   3
 -10   6   0 14692.8 305.885   7
  10  -6   0 14340.2 314.263   2
 -10  -6   0 14078.2 305.832  10
 -10  -6   0 14396.9 312.134   1
 -10   6   0 14473.5 314.624   4
  10  -6   0 15349.6 321.518  12
 -10   6   0 14469.4 311.923   1
  10   6   0 14267.3 311.582  11
 -10   6   0 14134.6 319.008  10
 -10   6   0 14716.7 306.148  11
  10  -6   0 14574.2 313.598   4
 -10  -6   0 14611.8 312.167  11
  10   6   0 14569.2 313.883   2
 -11   6   0-2.73041 10.4390  11
 -11   6   0-17.9791 22.2165   2
  11   6   0-6.50142 11.9337  10
  11   6   0-8.48678 19.5876   9
  11   6   0 9.70179 21.6104   7
  11  -6   0-12.2597 20.1872   1
  11  -6   0-21.6233 14.3477  11
  11   6   0-10.8813 21.4157   2
  11  -6   0-9.44413 21.1909   4
 -11   6   0 17.3999 26.2306   6
  11   6   0 28.6697 21.3181   8
 -11   6   0 11.0955 8.82308   7
  11  -6   0 54.1940 27.4514  10
  11  -6   0-0.19634 30.9006   8
 -11  -6   0 2.53801 18.6481   3
  11   6   0 8.55062 22.4193  12
  11   6   0 3.08256 19.0051   1
  11  -6   0-8.56468 22.1436   2
  11   6   0-2.00349 18.1270   3
 -11  -6   0-13.0723 21.9250   2
 -11  -6   0-4.42387 19.4099   1
 -11  -6   0-13.6483 11.3462  10
  11   6   0 4.37932 20.9648   4
  11  -6   0 8.56513 19.1600   3
 -11   6   0-4.82554 36.7782  12
 -11   6   0-10.7328 17.7647   1
  11  -6   0-2.57055 9.34418   7
 -11  -6   0-8.01901 13.3412  13
 -11  -6   0-2.62658 20.8519   4
  11  -6   0-5.63360 10.1252   5
  11  -6   0-21.7293 22.5115   6
 -11   6   0-16.7958 18.2568   3
 -11  -6   0 9.74040 21.8019  11
  11  -6   0-1.07424 16.8234   9
  11   6   0-1.10705 12.4052  13
  11   6   0 1.74376 21.2748  11
 -11   6   0 29.6426 12.9941   5
 -11   6   0-56.6560 33.1066  10
 -11   6   0-2.34986 21.6039   4
  11  -6   0-23.2463 36.3233  12
 -12  -6   0 10537.9 230.249   7
 -12   6   0 10463.0 230.619   2
  12  -6   0 10375.2 230.450   6
  12  -6   0 10911.7 240.508  12
  12  -6   0 10219.1 230.567   2
 -12   6   0 10761.4 243.819  12
 -12  -6   0 10031.8 229.492  11
  12   6   0 10792.7 229.921   9
  12   6   0 10421.9 228.862   7
 -12   6   0 10565.9 221.652   7
  12  -6   0 10208.8 228.682   1
  12  -6   0 10221.4 229.273   3
  12   6   0 10159.9 228.562   1
 -12  -6   0 10846.1 230.052   4
 -12   6   0 10426.6 231.486   4
  12   6   0 10585.2 224.283  13
 -12  -6   0 10807.8 231.042   2
  12  -6   0 10303.7 235.156   8
  12  -6   0 10448.5 223.947  11
 -12  -6   0 10468.1 224.051  13
 -12   6   0 10546.1 234.279   8
 -12   6   0 10329.1 238.607  10
 -12   6   0 10604.5 222.979  11
  12  -6   0 10594.0 233.043  10
  12   6   0 10619.8 230.293  12
  12   6   0 10377.8 230.748   4
  12   6   0 10429.3 230.157   2
 -12   6   0 10649.1 228.751   1
 -12  -6   0 10438.9 223.888  10
  12  -6   0 10157.5 223.012   5
 -12   6   0 10245.8 225.709   5
 -12   6   0 10646.7 228.462   3
  12  -6   0 10130.0 221.715   7
  12  -6   0 10689.4 226.996   9
  12   6   0 10799.3 223.349  10
  12   6   0 10288.1 229.061  11
  12   6   0 10697.6 229.127   8
 -12  -6   0 10748.3 228.946   1
 -12  -6   0 10631.6 229.551   3
  12   6   0 10246.0 228.240   3
  12  -6   0 10207.6 229.704   4
  13   6   0 14.2444 19.0132   1
 -13  -6   0 19.4654 20.3920   3
  13   6   0-6.42246 22.0689   2
 -13  -6   0 9.94459 23.5735   7
  13   6   0-0.80193 22.2769   4
  13  -6   0 11.3944 33.7156   8
 -13  -6   0 0.62225 22.1527   2
  13   6   0 11.1932 19.4510   3
 -13  -6   0 9.74570 24.9707  11
 -13   6   0 8.80263 20.1900   1
 -13   6   0 2.81181 19.4271   3
 -13   6   0 22.9468 42.1321  12
  13  -6   0 106.049 31.1740  10
 -13   6   0 11.0027 12.0463  11
  13  -6   0 12.6364 21.1434   4
  13  -6   0 0.13066 19.3938   1
 -13   6   0-17.7754 19.2493   5
 -13   6   0 8.38716 22.2542   2
  13  -6   0-16.0065 25.8179   6
  13   6   0 23.3964 14.0004  10
  13   6   0 34.8329 24.8549   8
 -13  -6   0 25.9586 15.0761  13
  13  -6   0 13.8324 19.6614   9
  13  -6   0 6.76198 42.0510  12
 -13   6   0 0.16692 22.3303   4
  13   6   0 28.8093 24.2533  11
 -13  -6   0-36.6223 15.8329  10
  13   6   0 12.2408 22.0441   9
  13  -6   0-0.28359 19.2646   3
  13   6   0 11.8763 15.3399  13
  13   6   0 12.8702 26.8341  12
 -13   6   0-18.8405 38.4611  10
 -13  -6   0 20.7030 20.9057   4
  13  -6   0-8.99226 22.7091   2
 -13   6   0 13.3739 29.1606   8
  13   6   0 3.82539 22.7868   7
 -13  -6   0 8.38234 20.2084   1
  13  -6   0 33.0006 11.3889   5
  13  -6   0 4.02811 7.34948   7
 -13   6   0 79.1973 35.0352   6
  13  -6   0 33.2323 14.4893  11
 -14  -6   0 527.185 21.5442  13
 -14  -6   0 460.717 29.4301   7
  14  -6   0 510.672 18.4042   5
 -14   6   0 513.891 28.9229   2
  14   6   0 485.030 22.2610  13
 -14   6   0 512.313 29.2274   4
 -14   6   0 497.875 18.8637  11
  14   6   0 499.635 29.5312   7
 -14  -6   0 541.537 22.3086  10
  14  -6   0 547.864 20.1949  11
  14  -6   0 498.878 49.6222  12
  14   6   0 495.181 28.3340   4
 -14  -6   0 488.514 25.9798   3
 -14   6   0 485.527 25.6438   1
 -14  -6   0 515.831 27.1469   4
  14  -6   0 435.038 40.0908   8
 -14   6   0 414.544 44.0471  10
  14   6   0 510.814 31.8949   8
 -14  -6   0 497.531 29.6972   9
  14   6   0 487.651 24.9144   3
  14   6   0 468.307 29.2897   9
 -14   6   0 525.843 49.4634  12
  14   6   0 478.197 28.1305   2
 -14   6   0 395.698 25.9636   5
 -14   6   0 506.738 25.5063   3
  14  -6   0 467.126 26.2233   3
 -14  -6   0 473.141 30.8692  11
  14   6   0 485.588 33.8605  12
  14  -6   0 478.252 27.0435   4
 -14  -6   0 524.579 25.5879   1
  14  -6   0 451.456 32.1698   6
  14   6   0 481.943 31.4292  11
  14   6   0 536.048 20.2244  10
  14  -6   0 563.315 33.3502  13
  14   6   0 503.274 25.3522   1
 -14  -6   0 478.041 27.8786   2
  14  -6   0 463.882 28.7664   2
  14  -6   0 514.287 37.0508  10
 -14   6   0 499.996 37.3932   8
  14  -6   0 507.645 26.1770   1
  14  -6   0 512.343 25.6817   9
  15   6   0 11.1278 19.5468   1
 -15  -6   0 5.04268 25.7386   7
 -15  -6   0 7.46069 20.1890   3
 -15   6   0-7.95470 22.5449   2
 -15  -6   0 7.11417 20.0275   1
 -15   6   0-10.6420 19.4058   3
  15   6   0 15.2604 7.09708   6
 -15   6   0-76.0927 42.3927  10
  15  -6   0-32.9413 35.7123   8
  15   6   0-7.09990 25.8856   9
  15   6   0-3.74782 21.4296   4
  15  -6   0 1.54805 19.9317   1
  15  -6   0-37.6878 28.8697   6
 -15   6   0 9.39487 33.0282   8
 -15   6   0-4.28133 20.2924   1
  15  -6   0-13.0445 23.0759   2
 -15  -6   0 16.0148 17.6410  10
  15  -6   0 0.33348 13.3768   5
  15   6   0 1.78718 26.4790  11
 -15   6   0-2.15432 14.2480  11
  15  -6   0 11.1418 26.8925  13
 -15   6   0 2.46264 22.5185   4
 -15  -6   0 33.5974 16.6968  13
 -15  -6   0-2.34300 24.5613   9
  15   6   0-5.38446 18.6959   3
  15  -6   0 36.8982 15.5335  11
  15  -6   0-12.3197 44.6032  12
  15   6   0 4.11553 27.7931   8
 -15  -6   0 2.72924 21.5163   2
  15   6   0-8.31414 22.7529   2
  15   6   0 4.20046 8.63894   6
  15  -6   0-61.4587 35.9387  10
  15  -6   0 1.60514 20.7823   9
  15  -6   0 0.41873 19.5169   3
  15   6   0-2.21453 31.2008  12
  15   6   0-26.7076 18.8380  13
  15   6   0-2.47944 23.6746   7
 -15  -6   0-3.46758 20.5416   4
  15   6   0 29.3389 15.9412  10
 -15   6   0-7.85526 45.5238  12
  15  -6   0-5.54943 21.5459   4
 -16   6   0 11.6814 15.0665  11
  16  -6   0 21.5178 14.2818   5
 -16   6   0 22.6272 22.2486   4
  16   6   0 35.7807 17.0837  10
  16   6   0 18.6932 20.2166  13
 -16  -6   0 29.9941 20.3001  10
 -16  -6   0 26.7139 20.8312   1
  16  -6   0 29.5732 20.0817   1
 -16   6   0-41.6943 44.5794  10
 -16  -6   0 24.9984 22.2393   2
  16   6   0 11.3928 10.3910   6
 -16  -6   0 16.4553 26.3664   7
  16   6   0 15.2209 25.5487   7
 -16  -6   0 6.40398 25.5274   9
  16   6   0 22.9149 19.0362   3
  16   6   0-11.6470 33.9325  12
 -16   6   0 10.5727 23.1946   2
  16   6   0 40.4425 8.87278   6
  16  -6   0 10.1757 21.9526   9
 -16   6   0-3.93730 49.4268  12
  16   6   0-65.1413 59.3052   5
 -16  -6   0 37.3832 17.6336  13
  16   6   0 10.2537 22.2612   4
  16  -6   0-51.3896 31.1513   6
  16   6   0 19.7493 29.3250   8
  16   6   0 9.90322 19.7914   1
 -16   6   0 9.13074 20.1689   1
  16   6   0 23.9153 22.2893   2
 -16   6   0 25.2730 34.7404   8
  16  -6   0 58.7210 16.6892  11
 -16   6   0 17.7502 19.6974   3
  16   6   0 11.6176 26.2747   9
  16  -6   0 47.9086 31.8178  13
  16  -6   0 15.8016 21.4026   4
  16  -6   0 17.9212 36.4110   8
  16  -6   0 18.3786 20.2646   3
 -16  -6   0 7.32408 20.9209   4
  16  -6   0 15.4525 22.6873   2
 -16  -6   0 10.2658 20.1908   3
  17  -6   0 8.97733 20.6455   3
  17   6   0 2.57404 32.1582   8
  17  -6   0 24.3610 15.6414   5
 -17   6   0 18.2963 23.0604   4
  17   6   0 19.6403 19.1002   1
  17   6   0-54.0761 59.4982   5
 -17  -6   0 32.3571 21.1534   1
  17   6   0 23.9014 21.6499   2
  17   6   0 2.82606 19.1100  10
  17  -6   0 22.5277 29.9623   6
 -17  -6   0-7.58459 28.9260   7
  17  -6   0 27.0232 20.7352   1
 -17   6   0-1.23993 52.0122  12
 -17   6   0-105.105 51.2792  10
 -17   6   0 22.6472 16.5310  11
 -17   6   0 25.9881 20.2611   1
  17  -6   0 42.4656 32.1753  13
  17  -6   0-1.50464 21.5498   4
 -17   6   0 16.5811 36.4242   8
 -17  -6   0 17.2939 20.9693   4
 -17  -6   0 17.4576 22.4088  10
 -17  -6   0 7.28848 21.9990   2
  17   6   0-0.93978 12.3680   6
  17   6   0 14.8351 21.8923   4
 -17   6   0 14.8508 23.6955   2
  17  -6   0 16.1039 17.7762  11
  17  -6   0 35.1209 22.6873   2
  17   6   0 27.6151 21.4119  13
  17   6   0 20.2499 28.4837   9
  17  -6   0 37.0329 39.7643   8
  17   6   0 33.1779 26.7348   7
  17   6   0 22.3027 19.3492   3
 -17   6   0 3.68992 19.2332   3
  17  -6   0 7.23165 22.6701   9
 -17  -6   0 15.7345 20.0968   3
  17   6   0 15.7977 35.4299  12
  18   6   0 403.384 27.0635   4
  18   6   0 340.349 64.5916   5
 -18   6   0 463.655 25.1111   1
 -18  -6   0 314.225 31.4917   7
  18   6   0 429.015 26.7244  13
  18   6   0 413.234 23.9961  10
 -18  -6   0 418.865 29.3709  10
 -18  -6   0 429.858 27.4386   2
  18   6   0 411.662 34.1269   9
 -18   6   0 428.631 28.1423   4
  18  -6   0 432.783 25.7225   3
  18  -6   0 403.234 38.4740  13
  18  -6   0 394.319 27.6235   9
  18  -6   0 379.148 26.0714   4
  18   6   0 434.481 24.4835   1
 -18   6   0 463.441 43.0314   8
  18  -6   0 435.117 27.6896   2
  18   6   0 441.125 27.3538   2
 -18  -6   0 400.252 25.6351   3
 -18   6   0 407.602 24.3548   3
  18  -6   0 426.525 43.3523   8
  18   6   0 391.026 41.1759  12
 -18   6   0 428.359 28.2108   2
  18  -6   0 442.728 36.6048   6
  18   6   0 434.356 31.5333   7
  18  -6   0 421.892 21.7156   5
  18   6   0 394.925 17.8392   6
 -18   6   0 418.761 21.5596  11
  18  -6   0 403.458 22.8703  11
  18  -6   0 432.517 25.1569   1
 -18  -6   0 470.650 25.9891   1
  18   6   0 412.391 23.7374   3
  19   6   0 16.1887 18.7477   3
  19  -6   0 10.0760 22.6992   2
 -19  -6   0 7.98642 27.5475  10
  19   6   0 6.78201 20.0654   4
  19   6   0 27.1969 21.3321  10
  19  -6   0 0.08843 20.3651  11
  19   6   0 11.7565 19.7144   1
 -19   6   0 12.5713 23.3823   2
  19   6   0-62.2091 68.8301   5
 -19  -6   0 3.07972 29.4038   7
  19  -6   0 32.5679 36.1246  13
 -19   6   0-4.39434 23.8227   4
 -19   6   0 53.2403 19.1964  11
 -19  -6   0 11.9291 21.2221   1
  19   6   0 7.31796 15.2459   6
 -19   6   0 18.3673 20.8910   1
  19   6   0 19.3041 22.8141   4
  19  -6   0 44.2745 26.9539   9
  19   6   0 21.8474 25.0127  13
  19   6   0 22.1675 27.8562   7
 -19  -6   0-0.64401 21.2820   3
  19  -6   0 16.0027 18.4909   5
 -19   6   0 38.6769 39.1492   8
  19   6   0 9.17993 31.5406   9
  19  -6   0 51.5180 34.5951   6
  19  -6   0 16.9094 20.7385   1
  19   6   0-9.46171 39.1989  12
 -19  -6   0 10.5533 22.4830   2
 -19   6   0 8.63897 19.5456   3
  19  -6   0 8.67011 20.5438   3
  19   6   0 21.8096 22.5176   2
 -20   6   0-38.2416 43.9405   8
 -20  -6   0-2.94696 30.5049  10
  20   6   0 24.9693 26.9841  13
  20   6   0-6.18892 17.1087   6
 -20  -6   0 17.0548 22.1993   2
  20  -6   0 29.1582 34.8477   6
 -20  -6   0-18.7477 31.3606   7
  20   6   0 4.87653 22.7080   4
 -20   6   0-0.67872 24.0971   2
 -20   6   0-3.79738 24.4192   4
  20  -6   0 1.10971 22.5248   2
 -20   6   0-3.15131 19.8011   3
  20  -6   0 3.91496 26.6469   9
  20   6   0 1.59565 23.4157  10
  20   6   0-149.306 73.7079   5
  20   6   0-7.29512 29.7224   7
 -20  -6   0-2.42757 21.7046   1
  20  -6   0-16.5969 21.0143   3
  20  -6   0-11.3994 21.3168   1
  20   6   0 7.48081 42.8868  12
 -20   6   0 22.0838 20.1473  11
  20  -6   0 36.1472 38.3307  13
 -20   6   0 6.70530 21.7769   4
 -20  -6   0-3.48062 21.9003   3
  20   6   0 9.04141 19.7870   4
  20   6   0 21.1467 22.6969   2
  20  -6   0 10.8252 20.3227   5
 -20  -6   0 13.8784 34.1856  11
  20   6   0 4.37777 32.9505   9
  20  -6   0-3.60756 21.3994  11
  20   6   0 17.2148 19.4362   1
 -20   6   0 22.3887 20.7437   1
 -21  -6   0-19.5582 22.6643   2
  21  -6   0 7.39967 21.8858   5
  21  -6   0-32.3774 20.9770   1
 -21   6   0-13.0674 21.6841  11
  21   6   0-2.95038 19.3335   4
 -21  -6   0 1.10794 21.8107   3
  21  -6   0-14.2565 22.8548   2
 -21  -6   0-44.3987 33.5991  10
 -21  -6   0 7.00435 37.3915  11
  21   6   0-8.04034 22.1363   4
 -21   6   0-23.5051 23.9413   4
  21  -6   0 6.64962 21.1474   3
  21   6   0-28.2608 18.5585   6
  21   6   0 10.2002 45.2137  12
  21   6   0-96.4868 75.8770   5
  21   6   0-0.72062 22.3871   2
  21  -6   0 1.89822 20.3414   3
 -21   6   0-11.0374 20.9072   4
 -21   6   0-17.2408 23.9479   2
  21   6   0 0.61976 32.7835   9
  21   6   0-2.00034 30.4756   7
  21  -6   0 2.81574 37.1042   6
  21  -6   0 6.52789 39.8300  13
 -21  -6   0-31.6122 32.9655   7
  21   6   0-8.05129 25.1812  10
  21   6   0-4.19303 29.0442  13
 -21   6   0-8.83410 20.0473   1
  21  -6   0-18.1184 27.0321   9
  21   6   0-14.9335 19.4553   1
 -21   6   0-48.1999 44.9724   8
 -21  -6   0-32.9838 21.9969   1
  21  -6   0-6.39162 22.0777  11
 -21  -6   0 5.19641 21.4004   3
  22   6   0 206.429 23.6797   4
  22  -6   0 238.393 25.5523   5
  22  -6   0 236.668 24.4092   2
 -22   6   0 192.127 45.2307   8
  22   6   0 265.885 27.8014  10
 -22  -6   0 219.778 35.0134   7
 -22   6   0 266.796 22.2456   1
  22  -6   0 288.893 22.6325   1
  22   6   0 235.889 24.1053   2
  22   6   0 212.318 48.8405  12
 -22   6   0 244.607 25.1846  11
  22   6   0 212.543 20.9964   4
  22  -6   0 257.201 46.2575  13
 -22   6   0 226.729 25.3903   4
  22   6   0 258.277 38.5718   9
  22  -6   0 235.944 22.9858   3
 -22  -6   0 275.400 41.4129  11
 -22  -6   0 276.047 23.3766   3
 -22   6   0 245.166 22.6924   4
 -22  -6   0 185.646 36.8493  10
  22   6   0 96.0713 73.2391   5
  22  -6   0 235.393 25.9579  11
  22   6   0 245.131 32.4180  13
  22   6   0 217.238 21.2970   6
 -22  -6   0 257.502 23.7169   2
  22   6   0 248.618 21.0596   1
  22  -6   0 313.232 41.2583   6
 -22  -6   0 271.729 23.2632   3
 -22  -6   0 328.529 23.7041   1
  22  -6   0 252.860 22.6148   3
 -22   6   0 257.406 25.9473   2
  23  -6   0 118.711 40.7948   6
  23   6   0 44.3491 21.3513   4
  23  -6   0 48.9436 25.3237   5
  23   6   0 54.1996 19.1686   2
 -23   6   0 54.0030 22.9174   2
 -23   6   0 43.7321 22.6823   4
 -23   6   0 44.6254 19.3820   1
 -23  -6   0 45.9992 20.6981   3
  23   6   0 106.738 33.3847  13
 -23   6   0 33.4557 47.7219   8
  23   6   0 114.481 29.0221  10
  23   6   0 78.9133 49.6110  12
  23   6   0 40.3103 18.3343   4
  23   6   0 46.7651 18.6018   1
 -23  -6   0 76.0478 39.9704  11
 -23   6   0 50.6296 20.4926   4
  23   6   0-61.7294 81.9703   5
 -23  -6   0 47.3226 20.7862   1
  23  -6   0 105.864 46.2711  13
  23  -6   0 67.0476 20.1651   1
  23  -6   0 88.5551 25.8253  11
 -23  -6   0 12.5139 39.5061  10
 -23   6   0 97.7563 25.4084  11
 -23  -6   0 54.5060 35.3991   7
 -23  -6   0 59.4961 20.9619   3
  23   6   0 91.8884 38.7671   9
  23   6   0 24.7587 21.3944   6
  23   6   0 14.4670 21.5109   2
 -24  -6   0 358.173 39.4975   7
 -24  -6   0 392.115 22.5964   3
  24   6   0 322.943 54.1295  12
 -24   6   0 344.022 24.5183   4
  24   6   0 361.926 36.8636  13
  24   6   0 341.441 20.5013   2
 -24   6   0 386.788 29.1862  11
  24   6   0 330.629 22.5031   4
  24  -6   0 412.598 45.8041   6
  24  -6   0 329.877 30.0886   5
  24   6   0 337.749 22.4626   2
  24   6   0 378.046 32.3226  10
  24   6   0 371.672 43.3826   9
  24  -6   0 420.749 51.7606  13
 -24  -6   0 282.963 44.2357  10
 -24  -6   0 370.638 22.4862   1
 -24   6   0 329.463 53.7168   8
 -24  -6   0 357.142 22.4556   3
 -24   6   0 361.808 22.4722   4
 -24   6   0 393.485 23.3279   2
  24   6   0 263.835 82.5997   5
  24   6   0 323.106 25.6761   6
 -24   6   0 370.793 80.1141  12
 -24  -6   0 329.234 43.9523  11
 -25   6   0 1.50278 18.1760   2
 -25   6   0-3.05721 27.2324  11
 -25  -6   0-14.7657 36.2765   7
 -25   6   0 13.3735 19.2908   2
  25   6   0 15.9904 41.4805   9
  25   6   0 8.19408 23.8977   6
  25  -6   0-10.1277 43.4523   6
 -25   6   0-34.4998 53.9954   8
 -25  -6   0 33.4749 15.0452   1
 -25   6   0-46.6872 84.1846  12
 -25  -6   0-0.62995 17.1999   3
 -25   6   0-0.49551 19.3126   4
 -25  -6   0-7.64385 17.4715   3
 -25   6   0 14.0787 17.5035   4
  25  -6   0 40.8505 51.1562  13
 -25  -6   0-79.7251 46.7816  10
  25   6   0 9.51551 35.5957  13
  25  -6   0-5.45270 28.3608   5
 -25  -6   0-39.2795 43.4114  11
  25   6   0-69.6690 82.5779   5
  26  -6   0 481.307 52.4009   6
  26  -6   0 517.119 35.0226   5
 -26   6   0 425.651 19.2338   2
  26  -6   0 455.770 59.0575  13
 -26  -6   0 370.621 50.4383  10
  26   6   0 481.580 49.0458   9
 -26   6   0 651.704 57.5708   8
  26   6   0 374.862 85.4945   5
 -26   6   0 527.518 33.4783  11
 -26  -6   0 454.035 51.1352  11
  26   6   0 466.450 42.5399  13
 -26   6   0 690.090 93.1591  12
 -26  -6   0 431.660 42.3766   7
  27  -6   0 18.8065 56.7144  13
 -27   6   0 8.36669 54.9197   8
  27   6   0-1.37463 40.1143  13
 -27  -6   0-21.9504 40.0095   7
 -27  -6   0-6.49647 48.7495  11
  27   6   0-12.2359 45.9975   9
  27  -6   0-1.47725 48.4037   6
  27   6   0-75.2124 86.8553   5
 -28   6   0-11.8908 93.6331  12
  28  -6   0 64.1395 51.7357   6
  28   6   0 46.7676 85.9894   5
  28  -6   0-28.8103 42.6069   9
 -28  -6   0 58.3936 50.7485  11
  28   6   0 65.7962 49.9639   9
  28   6   0 55.7080 43.0652  13
  28  -6   0 19.7764 60.1936  13
 -28   6   0 35.9474 32.0664  11
 -28   6   0 60.9013 57.8556   8
  29  -6   0 47.5911 54.3879   6
 -29   6   0 2.63479 33.9455  11
  29   6   0 3.40633 43.3975  13
  29   6   0 1.62776 48.7416   9
 -29   6   0 85.4084 56.6660   8
 -29  -6   0 21.2628 52.2918  11
  29   6   0-26.1709 85.2751   5
 -29  -6   0-16.3773 41.0694   7
  29  -6   0-3.20925 61.0309  13
 -29   6   0-52.2864 97.1195  12
 -30  -6   0 138.797 44.6994   7
  30  -6   0 51.3970 63.7717  13
  30  -6   0 76.0577 47.0574   9
  30   6   0 104.354 50.8864   9
 -30   6   0 221.110 59.2697   8
 -30   6   0 79.8385 34.7707  11
 -30  -6   0 123.060 55.9084  11
 -30   6   0 5.31324 100.010  12
  30   6   0 121.174 45.9130  13
  30   6   0 270.395 96.1918   5
  30  -6   0 95.6079 58.3566   6
  31  -6   0 142.804 48.2362   9
  31   6   0 252.985 94.3864   5
  31  -6   0 199.975 58.7896   6
  31   6   0 131.472 56.0509   9
 -31   6   0 136.039 107.732  12
 -31  -6   0 200.951 45.0873   7
  31  -6   0 120.726 69.1247  13
 -31   6   0 321.620 65.5919   8
 -31  -6   0 168.012 59.8588  11
 -32  -6   0 45.3539 45.0626   7
 -32   6   0 219.323 66.6278   8
  32  -6   0-22.3908 71.3844  13
 -32   6   0-30.1455 107.054  12
 -32  -6   0 109.893 59.1227  11
  32  -6   0 19.8429 58.3940   6
  32   6   0 38.5738 57.2262   9
  32   6   0 107.734 93.6589   5
  32  -6   0 14.5749 49.3484   9
  33  -6   0 0.26252 52.7248   9
  33   6   0 18.4267 59.3095   9
 -33  -6   0 68.8260 62.7217  11
  33  -6   0-4.70850 62.3340   6
  33   6   0 71.6567 97.3166   5
 -33   6   0 46.1204 111.103  12
 -33  -6   0 48.9845 46.2786   7
 -33   6   0 42.6506 39.5168  11
 -33   6   0 161.153 68.2357   8
  33  -6   0-59.5012 75.0634  13
  34  -6   0 21.1080 66.8686   6
  34   6   0 59.1300 61.8890   9
  34  -6   0 6.42511 54.1350   9
 -34   6   0-142.360 74.2887   8
  34   6   0 139.910 100.116   5
  34  -6   0-25.5244 76.4622  13
 -34  -6   0 58.9619 46.4672   7
 -34   6   0 63.3589 112.389  12
 -34  -6   0 152.397 61.8846  11
 -34   6   0 83.6754 40.4446  11
  35  -6   0-19.5535 71.1228   6
 -35   6   0-117.780 76.6484   8
  35   6   0 162.012 95.4294   5
  35   6   0 66.5676 63.2922   9
 -35   6   0 35.2624 121.749  12
  36   6   0 37.2710 65.3041   9
  36  -6   0-19.5644 72.3749   6
 -36   6   0 172.101 128.739  12
   0   7   0 13.1770 21.3270  12
   0   7   0 5.95129 19.5419   3
   0  -7   0 2.37168 15.8026   7
   0   7   0-2.61482 19.3148   1
   0  -7   0-18.8839 20.6001   1
   0   7   0-0.62722 24.8779   8
   0  -7   0-3.17201 21.1522   2
   0   7   0-10.0451 19.6054   4
   0   7   0-2.93545 13.3076   6
   0  -7   0-15.7357 18.9693   3
   0  -7   0-3.41265 15.0003   9
   0   7   0-8.74365 12.5991  11
   0  -7   0 3.51759 11.7780   6
   0   7   0 7.75472 22.4712   2
   0   7   0-0.32944 15.0780   9
   0  -7   0 20.0616 19.2700  12
   0  -7   0-8.94721 20.8514   4
   1  -7   0 3430.07 87.0184   2
  -1   7   0 3466.39 84.7067   1
  -1   7   0 3180.76 88.6995   8
   1   7   0 3438.12 86.8267   4
  -1  -7   0 3655.55 86.9522   4
   1   7   0 3789.70 78.2116   6
  -1   7   0 3825.81 79.4757   6
  -1   7   0 3473.07 87.0013   4
   1  -7   0 3392.50 84.5249   1
  -1  -7   0 3380.81 78.1832   6
  -1  -7   0 3423.39 82.2252  12
  -1  -7   0 3521.86 77.0209  13
   1   7   0 3366.48 89.2331   8
   1   7   0 3571.01 84.7523   3
  -1   7   0 3613.64 84.7526   3
  -1  -7   0 3416.76 84.6085   1
  -1  -7   0 3395.41 80.6209  10
   1   7   0 3411.70 81.4945   9
   1  -7   0 3372.96 80.7750   7
   1   7   0 3490.34 87.0317   2
  -1  -7   0 3489.35 85.2042   3
  -1  -7   0 3241.67 81.1495   7
  -1   7   0 3599.66 78.1726  11
  -1  -7   0 3359.73 80.6285   9
   1  -7   0 3243.04 79.0935   6
   1  -7   0 3356.19 82.1193  10
   1  -7   0 3530.22 85.3771   3
   1   7   0 3462.08 83.8015  12
  -1  -7   0 3563.85 87.6511   2
  -1   7   0 3540.33 86.1749  12
   1  -7   0 3553.02 80.9921   9
   1   7   0 3613.01 79.0899  11
   1  -7   0 3580.65 86.7318   4
   1  -7   0 3586.71 84.4182  12
  -1   7   0 3507.78 87.0470   2
   1   7   0 3527.70 84.9768   1
   2   7   0 39.6576 11.7564   6
  -2   7   0 39.5133 11.2371  11
   2   7   0 36.0768 16.5019   9
  -2  -7   0 28.7894 11.0560   6
  -2   7   0 18.8744 14.9350   7
  -2  -7   0 27.4658 9.93269  13
   2  -7   0 30.4315 22.2512   2
  -2   7   0 24.7577 20.6004   2
   2  -7   0 31.7764 22.2867   4
  -2   7   0 15.6897 18.9159   4
  -2  -7   0 24.0618 21.1762   2
  -2  -7   0 29.6689 15.3064   7
   2   7   0 20.6149 19.4734   4
   2  -7   0 11.9946 22.5543  12
   2  -7   0 26.5106 26.4136   8
  -2   7   0 54.0027 15.3264   6
   2   7   0 9.87127 26.5248   8
   2   7   0 35.7135 18.5439   3
  -2   7   0 36.8394 18.9593   3
  -2   7   0 33.3166 23.5146  12
   2   7   0 41.6429 16.8171   7
  -2  -7   0 27.8927 21.1203   4
  -2  -7   0 36.3118 17.4848  12
  -2  -7   0 26.0296 15.2547   9
  -2   7   0 37.7542 26.6174   8
  -2  -7   0 14.1085 18.2655   3
  -2  -7   0 18.7135 18.2924   1
   2  -7   0 25.1062 17.9803   3
   2   7   0 31.1098 21.5728   2
   2  -7   0 28.1874 15.4721   9
   2  -7   0 41.1736 14.8569   7
  -2   7   0 26.5787 19.4304   1
   2   7   0 26.0684 14.7669  11
   2   7   0 25.0874 19.3599   1
   2   7   0 22.5924 17.4024  12
   2  -7   0 22.7104 19.0348   1
   2  -7   0 17.1109 19.2715  10
  -3   7   0 3941.46 82.8286   6
   3  -7   0 3446.24 83.0001   9
   3  -7   0 3489.37 86.8079   1
   3  -7   0 3482.00 82.2470   7
   3  -7   0 3630.84 87.6951   3
  -3  -7   0 3442.73 79.3730   6
   3   7   0 3524.25 83.7505   7
  -3   7   0 3578.26 89.8292  12
  -3  -7   0 3596.57 83.2383  12
   3  -7   0 3620.06 86.1060  10
   3   7   0 3623.06 89.3278   2
   3   7   0 3655.51 89.7086   4
   3   7   0 3713.21 87.4763   1
   3  -7   0 3558.69 88.7120   4
  -3   7   0 3463.65 89.1544   4
  -3  -7   0 3585.37 86.9553   1
  -3  -7   0 3518.49 87.5496   3
  -3   7   0 3573.60 91.3095   8
   3   7   0 3502.07 84.0153  12
  -3  -7   0 3338.73 83.9235   7
   3  -7   0 3506.91 89.3033   2
   3  -7   0 3293.92 91.0591   8
  -3   7   0 3572.60 83.7071   5
  -3   7   0 3406.49 88.4823   2
  -3  -7   0 3646.10 89.7499   2
  -3  -7   0 3612.35 78.6495  13
   3   7   0 4195.47 79.8812   6
   3   7   0 3655.68 84.3287   9
  -3   7   0 3625.00 81.7318   7
   3  -7   0 3550.22 87.9524  12
  -3   7   0 3713.18 87.4672   1
  -3  -7   0 3371.53 83.2102   9
  -4  -7   0 354.336 21.0905   7
   4  -7   0 336.363 25.4472  10
   4   7   0 297.195 26.9952   2
   4   7   0 264.827 25.6131   4
   4   7   0 296.429 24.5239   1
   4   7   0 419.869 22.1722   9
  -4   7   0 447.288 21.2977   6
   4  -7   0 345.555 20.3896   9
  -4  -7   0 398.838 20.7204  12
  -4  -7   0 398.517 13.7508  13
   4  -7   0 345.888 18.3073   7
   4  -7   0 288.579 23.9539   3
  -4   7   0 388.056 18.5170   7
   4   7   0 337.165 24.2542   3
  -4   7   0 287.873 30.4657  12
  -4   7   0 293.479 18.1600   5
  -4   7   0 342.563 29.9579   8
   4   7   0 350.367 21.4141  12
   4  -7   0 280.604 26.3015   2
   4  -7   0 284.292 23.9090   1
   4   7   0 370.000 22.8314   7
  -4  -7   0 388.147 16.3108  10
  -4  -7   0 407.992 22.2197   9
   4  -7   0 260.709 25.6351   4
  -4  -7   0 315.272 14.2300   6
   5   7   0 372.838 23.7433   7
  -5   7   0 429.412 18.1381   5
  -5  -7   0 374.010 22.5024   9
   5  -7   0 330.714 27.3800   2
  -5   7   0 380.083 17.7498   7
  -5  -7   0 354.747 23.5057   7
  -5  -7   0 384.924 13.8962   6
   5  -7   0 333.659 24.0019   3
   5   7   0 392.170 24.6025   3
   5  -7   0 325.528 24.3138   1
  -5   7   0 400.049 32.8605  12
   5  -7   0 373.716 20.9031   9
   5  -7   0 350.189 33.2319   8
   5  -7   0 354.666 26.7269   4
  -5  -7   0 413.814 14.4800  13
   5   7   0 363.351 24.9880   1
  -5  -7   0 418.900 15.6589  10
   5   7   0 392.404 27.1602   4
   5  -7   0 372.633 17.9828   7
   5   7   0 374.574 27.4977   2
   5   7   0 426.802 21.1084  12
  -5  -7   0 386.231 20.9020  11
   5   7   0 392.163 22.0372   9
  -5   7   0 477.387 23.7084   6
   6   7   0 5.51177 17.6489   9
  -6  -7   0 8.90834 8.09489   6
   6  -7   0-3.01082 19.0612   3
   6   7   0-6.38134 19.5788   3
  -6   7   0-2.72048 13.2806   7
   6   7   0-9.24082 21.7922   4
  -6   7   0-3.64759 12.3529   5
   6  -7   0 5.06709 21.3516   4
   6   7   0-3.04608 16.3902  12
  -6  -7   0 10.4329 17.6258   7
   6  -7   0-0.80044 16.9705   9
  -6   7   0 15.2815 19.4616   6
  -6  -7   0 5.80170 9.63940  13
   6   7   0-5.73337 22.0832   2
  -6  -7   0 12.1791 9.58498  10
   6  -7   0 1.62804 29.2928   8
  -6   7   0-33.5253 14.8638  11
   6  -7   0 10.2538 13.3912   7
  -6  -7   0 3.55444 17.3248  11
   6   7   0 14.3098 19.3038   7
   6  -7   0-6.90580 19.9396   1
  -6   7   0 5.67787 29.0139  12
  -6   7   0 19.6330 19.6417   3
   6   7   0 1.38213 20.0474   1
  -6  -7   0-6.62266 21.0261   4
   6  -7   0 1.49503 21.7488   2
   6   7   0 5.06004 8.20430  13
  -6  -7   0-2.69308 18.5518   9
   7  -7   0 8913.69 204.446   6
  -7  -7   0 9451.53 199.054  13
  -7  -7   0 8957.77 203.775   9
   7  -7   0 9381.92 209.299   2
  -7  -7   0 9326.41 205.839   7
   7   7   0 9502.42 205.056   7
  -7   7   0 9410.15 209.367   2
  -7   7   0 9124.04 203.390   9
   7   7   0 9621.81 202.790  12
   7  -7   0 9100.38 201.084   7
   7  -7   0 8182.53 206.763   4
  -7  -7   0 9181.93 204.340  11
   7  -7   0 9167.74 206.817   1
   7   7   0 9445.95 208.779   2
   7   7   0 9262.12 198.239  13
  -7  -7   0 9179.24 207.600   3
   7   7   0 9268.11 209.348   4
  -7   7   0 9745.74 200.496  11
   7  -7   0 9249.93 207.730   3
  -7   7   0 9530.34 206.801   1
   7   7   0 9256.68 206.853   1
  -7   7   0 9498.90 206.313   3
  -7  -7   0 9359.60 206.810   1
  -7  -7   0 9591.94 208.887   4
  -7   7   0 9374.08 200.661   7
   7  -7   0 9203.09 203.099   9
   7   7   0 9473.57 206.554   3
  -7  -7   0 9827.60 209.822   2
  -7   7   0 9647.43 200.162   5
   7  -7   0 9259.77 211.067   8
  -7  -7   0 9245.18 198.220  10
  -7   7   0 9419.01 214.688  12
  -7   7   0 9241.10 209.963   4
   7   7   0 9700.29 205.141   9
   8   7   0 611.541 28.8615   7
   8  -7   0 476.321 30.7833   2
   8   7   0 451.613 30.4011   2
   8  -7   0 599.429 38.9954   8
  -8  -7   0 485.687 28.3431   3
   8  -7   0 467.027 29.7877   1
  -8   7   0 473.299 28.5772   3
  -8  -7   0 608.151 18.9030  13
   8   7   0 660.959 17.4707  13
  -8   7   0 503.729 32.2142   2
  -8   7   0 666.155 25.7941   9
  -8  -7   0 579.979 28.3878   7
   8  -7   0 698.762 25.6717   9
   8   7   0 498.354 28.0030   3
  -8   7   0 546.208 18.4662   5
  -8  -7   0 646.203 27.2476  11
  -8  -7   0 456.995 31.0659   4
   8  -7   0 581.876 27.4051   6
  -8   7   0 622.772 19.2324  11
  -8  -7   0 730.878 28.9161   9
   8   7   0 467.683 28.0613   1
   8   7   0 622.662 27.5347   9
   8   7   0 427.132 30.5178   4
  -8  -7   0 505.532 31.9004   2
  -8  -7   0 663.265 16.8044  10
   8  -7   0 447.285 29.2075   3
   8   7   0 637.977 24.7496  12
  -8   7   0 517.774 40.7221  12
   8  -7   0 533.792 21.5755   7
  -8   7   0 473.762 29.3513   1
  -8   7   0 434.969 31.6787   4
   8   7   0 716.625 29.0211  11
   8  -7   0 459.215 30.4770   4
  -8  -7   0 447.276 28.7253   1
  -8   7   0 595.549 20.6069   7
   9   7   0 3992.15 96.3071   1
  -9  -7   0 4049.52 95.9732   1
   9  -7   0 3855.72 89.2761   7
   9  -7   0 3782.36 95.1959   6
   9  -7   0 4106.70 102.951   8
  -9   7   0 4167.17 108.885  12
  -9  -7   0 4152.99 97.7931   4
   9   7   0 3912.19 94.9954   9
  -9   7   0 4064.01 88.9487   7
  -9   7   0 4128.32 93.4351   9
  -9   7   0 3960.17 98.3131   2
   9  -7   0 4024.06 98.1087   4
  -9  -7   0 3926.84 86.6424  10
   9   7   0 4076.24 92.1636  12
   9   7   0 3984.02 98.7918   4
  -9  -7   0 4060.47 88.3043  13
  -9  -7   0 4085.91 94.9694  11
  -9   7   0 4030.63 96.1617   1
   9   7   0 4093.95 96.0126   3
   9  -7   0 3800.08 96.8839   3
  -9   7   0 4028.98 99.5304   4
   9   7   0 3854.67 97.5796   2
  -9  -7   0 4083.83 96.7481   3
   9   7   0 4012.29 95.0462   7
  -9   7   0 4197.88 88.3356   5
  -9  -7   0 3953.30 94.1634   9
   9   7   0 3922.67 87.2932  13
   9  -7   0 3849.85 96.2278   1
  -9   7   0 4075.64 95.6321   3
   9  -7   0 3856.09 98.2260   2
   9   7   0 4180.06 94.8792  11
   9  -7   0 4087.16 92.5238   9
  -9  -7   0 4137.79 98.6382   2
  -9   7   0 4075.38 88.1868  11
  10  -7   0 75.6935 33.8979   8
  10   7   0 31.8621 20.6226   3
 -10  -7   0 56.9437 21.6687  11
  10   7   0 29.6430 23.1267   7
  10  -7   0 34.8598 12.4551   7
  10  -7   0 28.2094 25.3650   2
  10  -7   0 5.16476 23.8607   4
 -10  -7   0 29.1648 22.0438   3
  10  -7   0 14.0136 20.7602   1
 -10   7   0 45.3577 11.0959   5
  10  -7   0 85.4638 19.7307   9
  10   7   0 52.4497 22.4633   9
 -10   7   0-7.48863 23.8877   4
  10   7   0 86.8470 24.1628  11
  10   7   0 26.4441 24.5706   4
 -10   7   0 45.3822 37.7187  12
  10  -7   0 17.6999 11.6139   5
 -10   7   0 15.3297 24.6482   2
 -10   7   0 29.2616 20.9041   1
 -10  -7   0 46.1228 12.9206  13
  10   7   0 48.6396 11.6868  10
 -10  -7   0 40.4239 22.8797   1
  10   7   0 64.4753 19.1194  12
 -10   7   0 43.4450 11.0181  11
 -10   7   0 23.1140 12.1904   7
  10  -7   0 43.4266 36.4455  12
  10  -7   0 5.87924 21.1878   3
 -10   7   0 1.31203 20.7811   3
  10  -7   0-1.34617 23.5628   6
 -10   7   0 38.1271 18.5777   9
 -10  -7   0 15.9531 25.4814   2
  10   7   0 40.7237 11.1334  13
 -10  -7   0 14.5736 23.6963   4
 -10   7   0 98.8389 29.1862   6
  10   7   0 6.56527 25.0823   2
  10   7   0 19.5849 20.9565   1
 -10  -7   0 68.6545 9.44219  10
  11  -7   0 3938.48 97.2369   6
 -11  -7   0 4126.07 97.4452   3
 -11   7   0 4002.97 89.2579   5
 -11   7   0 3981.65 111.609  12
 -11  -7   0 4041.86 89.2005  13
  11   7   0 4099.49 96.1599  11
  11  -7   0 3895.70 88.6865   7
 -11  -7   0 4200.62 99.2924   2
  11  -7   0 4035.00 98.5327   4
  11  -7   0 3949.48 96.2423   1
  11  -7   0 3816.03 100.433  10
  11  -7   0 4001.88 97.1900   3
 -11   7   0 4020.70 102.538   8
 -11   7   0 4066.17 96.6610   1
 -11  -7   0 3978.02 96.2421  11
  11  -7   0 3746.46 108.369  12
 -11  -7   0 4093.83 96.5059   1
 -11   7   0 4081.75 88.3631   7
  11   7   0 4179.08 96.7848   9
  11   7   0 4034.86 88.5566  13
 -11   7   0 4123.69 95.8872   3
  11   7   0 4075.74 99.7277   4
 -11  -7   0 3849.96 87.7221  10
  11   7   0 3935.03 96.5075   1
  11  -7   0 4025.84 99.3357   2
 -11  -7   0 4259.15 98.3052   4
 -11   7   0 3971.17 88.1992  11
  11   7   0 4054.25 96.2610   7
  11   7   0 4105.09 99.0065   2
 -11   7   0 4074.64 99.4008   4
  11  -7   0 3933.04 88.8108   5
  11   7   0 4102.47 88.2361  10
 -11   7   0 4093.94 98.7492   2
  11  -7   0 4139.35 93.3931   9
  11   7   0 3981.30 96.0236   3
  11  -7   0 3946.63 104.046   8
  12   7   0 11.2796 24.6566   2
 -12  -7   0-21.1520 25.2684   4
 -12  -7   0 35.5733 25.1508  11
  12  -7   0 34.9735 11.0572   5
  12   7   0-3.68280 24.9477   7
 -12   7   0 19.1231 44.5760  12
 -12  -7   0 10.2822 21.4287   3
  12  -7   0-14.0090 24.5747   4
 -12   7   0-8.66271 22.2481   3
  12  -7   0 21.5543 41.2455  12
 -12   7   0-4.18836 25.1030   2
  12   7   0 30.0757 13.3412  10
  12  -7   0 17.4627 35.1561   8
 -12  -7   0 5.31071 21.4279   1
  12  -7   0 103.691 31.5126  10
 -12   7   0-18.7520 25.8801   4
  12  -7   0 24.4583 20.9223   3
  12   7   0 41.1656 24.7489   9
 -12  -7   0 7.78249 13.9286  13
 -12   7   0 31.2837 11.8974  11
 -12   7   0-3.34806 32.5293   8
  12   7   0 58.7583 13.6953  13
  12  -7   0-6.90870 22.1493   1
  12  -7   0-7.07076 23.8998   2
  12   7   0 81.4755 25.9096   8
 -12   7   0 49.7571 14.2003   5
 -12   7   0 4.76292 10.8493   7
  12   7   0 11.8969 21.4380   3
 -12  -7   0 5.92651 26.3819   2
  12   7   0 2.28878 23.6527   4
  12   7   0 28.6264 24.7448  11
  12   7   0 11.6982 21.0649   1
 -12   7   0-2.68550 23.1189   1
  12   7   0 53.3514 26.2832  12
 -12   7   0 86.5965 36.4923   6
 -12  -7   0 8.00841 12.6419  10
  12  -7   0-62.6224 28.2917   6
  12  -7   0 27.0864 19.6327   9
  12  -7   0-3.20025 11.5789   7
 -13   7   0 1458.58 44.9136   1
  13  -7   0 1489.46 43.3630   9
  13   7   0 1477.54 47.4409   8
  13  -7   0 1672.45 53.6640  10
 -13   7   0 1475.11 49.5075   4
  13  -7   0 1477.89 47.5831   4
 -13  -7   0 1481.57 46.7117   3
  13   7   0 1473.71 44.5408   3
  13  -7   0 1336.17 38.8501  11
  13  -7   0 1422.78 45.8201   1
 -13  -7   0 1446.30 47.7989  11
 -13  -7   0 1528.98 38.1931  13
  13  -7   0 1443.12 46.1895   3
  13   7   0 1424.91 48.5340   4
 -13  -7   0 1472.93 49.0293   2
  13   7   0 1525.21 48.8790  12
  13  -7   0 1384.35 48.2957   2
  13   7   0 1459.47 47.1546  11
 -13  -7   0 1437.06 47.8755   7
 -13  -7   0 1411.37 37.3103  10
  13  -7   0 1370.01 48.1755   6
 -13  -7   0 1457.55 47.2876   4
 -13   7   0 1388.37 39.3792   5
 -13   7   0 1549.32 49.0589   2
  13  -7   0 1472.66 36.1405   5
  13  -7   0 1456.73 57.3307   8
 -13   7   0 1518.72 36.3192  11
 -13   7   0 1532.29 34.9688   7
  13   7   0 1530.42 37.2897  10
 -13   7   0 1495.33 44.6454   3
 -13  -7   0 1454.42 45.7380   1
  13  -7   0 1322.21 63.2984  12
  13  -7   0 1460.92 35.1339   7
 -13   7   0 1460.63 67.2987  12
  13   7   0 1452.53 48.2811   2
  13   7   0 1528.55 38.0020  13
  13   7   0 1503.89 46.7361   7
 -13   7   0 1405.11 54.1455   8
  13   7   0 1384.89 44.7832   1
  13   7   0 1514.32 47.2906   9
  14   7   0 3.94478 27.7351   8
 -14  -7   0-13.3123 25.8741   2
 -14   7   0 1.46893 22.8538   1
  14   7   0-19.9593 28.6825  12
  14   7   0 3.24704 25.0287   7
  14  -7   0-19.8477 20.7184   9
  14  -7   0-30.2972 38.0225   8
  14   7   0-9.21917 15.3561  10
 -14  -7   0 2.64265 22.0986   3
 -14  -7   0 4.43933 15.4641  13
 -14  -7   0-4.54409 28.3657  11
 -14   7   0-23.8073 48.0139  12
 -14   7   0 25.4924 38.5846   6
  14   7   0 3.57552 24.6632   4
 -14   7   0-49.9611 36.0143   8
 -14   7   0 0.72287 25.6789   2
 -14  -7   0-14.9582 24.1033   4
  14  -7   0-8.63807 12.1972   5
 -14   7   0 12.1851 12.7365  11
 -14   7   0-42.5533 19.5809   5
  14  -7   0 9.76048 22.8775   4
  14  -7   0-48.9052 28.8913   6
  14   7   0-2.50316 25.4415   9
  14  -7   0-36.5128 17.6181  11
  14  -7   0 19.7591 27.6384  13
  14  -7   0 12.6973 21.7735   3
  14  -7   0 2.85547 8.92027   7
  14   7   0-7.22498 21.6425   1
  14   7   0 2.08669 24.3599   2
  14  -7   0-9.99483 24.9853   2
 -14  -7   0 46.6700 15.1020  10
 -14   7   0-5.10648 21.4555   3
 -14  -7   0 3.76223 22.5850   1
  14   7   0-20.1844 27.6067  11
 -14  -7   0-15.4005 26.8843   7
  14  -7   0-8.07877 21.8179   1
  14   7   0 9.64369 15.7334  13
 -14   7   0-17.0347 25.6733   4
  14   7   0 11.4323 21.1858   3
 -15  -7   0 735.759 32.6270   1
  15  -7   0 667.506 32.5574   3
  15  -7   0 664.158 21.7983   5
  15  -7   0 727.365 31.8546   1
  15  -7   0 698.579 39.3880  13
 -15   7   0 732.364 31.4508   3
  15  -7   0 618.947 37.0846   6
 -15  -7   0 773.308 25.6492  10
 -15  -7   0 723.803 25.0062  13
  15   7   0 662.086 34.2556   4
  15  -7   0 667.889 25.4806  11
  15   7   0 725.668 35.4194   9
 -15   7   0 697.619 31.4934   1
 -15  -7   0 700.889 36.9974   7
  15   7   0 696.046 24.3197  10
  15  -7   0 723.877 30.3814   9
 -15  -7   0 692.499 33.4531   4
 -15   7   0 702.960 35.5763   4
 -15  -7   0 714.395 32.7352   3
 -15   7   0 698.568 44.2094   8
 -15   7   0 675.690 58.3013  12
  15   7   0 672.724 36.2427   8
 -15   7   0 704.220 35.8197   2
 -15  -7   0 691.840 34.6698   9
  15   7   0 669.009 30.9690   1
  15   7   0 670.090 30.4526   3
  15  -7   0 609.907 45.5479   8
  15  -7   0 649.683 34.8250   2
 -15   7   0 696.856 22.6924  11
  15   7   0 673.056 39.1468  12
  15   7   0 670.979 25.5108  13
 -15  -7   0 682.719 35.0207   2
  15   7   0 724.370 34.7674   7
 -15   7   0 587.814 29.2765   5
  15   7   0 682.184 34.2589   2
  15  -7   0 684.324 33.6007   4
 -15  -7   0 739.879 37.3283  11
 -16   7   0 35.4969 36.7075   8
 -16  -7   0 24.0508 30.9027  11
  16  -7   0 37.1569 22.8664   1
  16  -7   0-8.99370 40.1643   8
 -16   7   0 8.74103 14.8753  11
  16   7   0-10.0957 32.8512  12
  16   7   0 26.3554 17.2042  10
  16   7   0 2.20320 24.7131   4
  16  -7   0 14.6658 24.2771   4
 -16   7   0 18.1049 27.2915   4
  16  -7   0 32.0931 17.8307  11
  16  -7   0 27.6154 13.5761   5
 -16   7   0 2.64239 22.3793   3
 -16   7   0 8.16357 22.6360   1
 -16  -7   0 26.7988 17.4353  13
  16   7   0 12.4628 22.4567   1
  16   7   0 13.8127 27.4129   7
  16   7   0 28.9050 30.7086   8
  16  -7   0 16.1077 22.9440   3
  16  -7   0 14.7958 30.6422  13
 -16  -7   0 39.6021 18.8826  10
 -16  -7   0 4.85143 24.1175   4
  16   7   0 7.53227 21.6861   3
 -16   7   0 20.3441 27.1917   2
  16  -7   0 14.1906 22.5129   9
 -16  -7   0 1.10821 28.5809   7
 -16  -7   0 32.0617 25.5611   2
 -16   7   0-1.66046 52.7530  12
  16   7   0 11.7412 25.3617   2
  16  -7   0 47.1740 29.7200   6
 -16  -7   0 24.3752 23.9054   1
  16   7   0-133.599 65.2712   5
 -16  -7   0 12.8444 23.7427   3
  16  -7   0 12.7460 25.3766   2
  16   7   0-16.0658 19.9424  13
  16   7   0 13.1726 28.5953   9
  17  -7   0 325.573 30.1838   2
  17   7   0 316.528 29.4418   2
 -17  -7   0 327.907 34.3063   7
 -17   7   0 302.806 29.9450   2
 -17   7   0 333.307 19.0890  11
 -17  -7   0 329.768 27.6352   3
 -17  -7   0 314.538 29.3055   2
  17   7   0 321.564 29.4176   4
 -17  -7   0 322.995 27.5212   4
 -17   7   0 344.616 26.6261   1
  17   7   0 318.791 25.1633   3
  17  -7   0 309.150 28.3400   4
 -17  -7   0 386.889 22.1576  13
  17  -7   0 329.375 28.6245   9
 -17   7   0 358.759 26.1741   3
  17  -7   0 305.651 27.1668   3
  17   7   0 303.188 26.2488   1
  17   7   0 353.126 39.6232  12
 -17  -7   0 357.404 27.4501   1
  17  -7   0 352.756 17.4065   5
  17   7   0 364.998 30.7227   7
  17  -7   0 317.324 27.1039   1
  17  -7   0 334.557 34.4871   6
  17  -7   0 365.035 21.4282  11
  17   7   0 331.572 21.4839  10
 -17   7   0 343.632 30.7197   4
  17   7   0 321.064 23.6165  13
  17   7   0 317.265 34.5139   9
  17  -7   0 347.005 36.9478  13
 -17   7   0 375.943 59.7130  12
 -17  -7   0 373.947 25.3153  10
 -17   7   0 335.815 41.6484   8
  17   7   0 160.370 64.9832   5
  18   7   0-96.5537 67.8258   5
 -18  -7   0 45.1945 24.4047  10
  18  -7   0 37.0736 24.2032   3
  18   7   0 29.4216 22.0738   3
 -18   7   0 19.1274 23.5914   1
  18   7   0 64.7213 28.6092   7
 -18  -7   0 41.6310 23.9604   1
 -18   7   0 75.7648 40.2719   8
  18   7   0 31.6734 26.5614   4
  18  -7   0 52.7799 26.7997   9
  18  -7   0 63.6582 15.5857   5
  18   7   0 14.1750 23.1930  13
 -18   7   0 40.4192 16.9749  11
  18  -7   0 19.6235 24.7186   4
  18   7   0 48.0930 31.9632   9
  18   7   0-19.6590 38.2122  12
 -18  -7   0 32.2066 24.1705   3
 -18   7   0 25.3355 26.4789   2
  18  -7   0 45.6673 26.3322   2
 -18  -7   0 44.7969 24.5762   4
 -18  -7   0 28.1751 26.6127   2
 -18   7   0 27.1265 26.9420   4
  18  -7   0 95.1400 34.2009   6
  18   7   0 52.3946 23.1468   1
 -18   7   0 12.2520 22.8937   3
  18  -7   0 58.6799 37.7028  13
  18   7   0 36.0869 26.6107   2
  18  -7   0 81.3875 19.3985  11
 -18  -7   0 44.1072 31.7466   7
  18   7   0 54.0843 20.1086  10
  18  -7   0 31.4063 23.7169   1
 -18   7   0 17.2978 60.8830  12
 -19   7   0 165.180 24.7610   1
 -19   7   0 163.365 28.9460   2
 -19  -7   0 139.703 35.2652   7
  19   7   0 47.4911 70.2201   5
 -19   7   0 148.305 19.1212  11
  19  -7   0 181.244 20.6839  11
  19  -7   0 157.648 26.3044   4
 -19   7   0 197.000 44.1359   8
 -19  -7   0 120.730 26.7290   3
 -19  -7   0 180.322 26.5074   1
  19  -7   0 214.344 37.6748   6
  19  -7   0 144.583 38.3941  13
  19   7   0 113.230 40.2616  12
  19   7   0 155.725 35.2701   9
  19   7   0 138.928 23.3629   3
 -19   7   0 109.135 62.4687  12
 -19  -7   0 154.858 27.3430   2
  19  -7   0 156.713 17.6285   5
  19   7   0 155.774 27.6553   4
  19   7   0 130.159 10.3057   6
  19  -7   0 148.208 28.2572   2
 -19   7   0 143.246 23.7853   3
  19  -7   0 144.885 25.2653   1
  19   7   0 114.946 9.38291   6
  19  -7   0 154.068 28.9661   9
  19  -7   0 120.227 24.9756   3
  19   7   0 189.673 22.3730  10
  19   7   0 128.170 27.6268   2
  19   7   0 77.3382 24.6445  13
 -19  -7   0 122.305 27.7446  10
  19   7   0 143.272 24.0772   1
 -19   7   0 139.011 28.7778   4
 -20  -7   0 407.279 37.4763   7
  20   7   0 318.848 45.7549  12
  20   7   0 399.000 16.1595   6
  20   7   0 331.290 27.0641   1
  20  -7   0 392.256 44.4389  13
  20   7   0 348.503 26.5223   3
  20  -7   0 505.927 42.0758   6
 -20  -7   0 334.568 31.0194   2
 -20  -7   0 296.961 29.5535   3
  20   7   0 436.350 14.5520   6
  20   7   0 208.804 78.5098   5
  20   7   0 377.731 30.6663  13
 -20   7   0 445.420 48.0566   8
 -20   7   0 363.865 27.8761   1
  20  -7   0 333.886 28.4171   1
  20  -7   0 356.311 21.9536   5
  20   7   0 498.764 41.0437   9
  20   7   0 292.350 27.0694   4
 -20   7   0 305.082 32.5034   4
  20   7   0 287.175 30.5349   4
  20  -7   0 305.567 30.9684   2
 -20   7   0 334.253 31.8527   2
 -20  -7   0 329.399 29.1567   1
  20   7   0 534.828 26.6707  10
 -20  -7   0 367.659 32.3953  10
 -20   7   0 436.601 23.3433  11
  20   7   0 348.522 30.3082   2
  20  -7   0 489.016 31.4542   9
 -20   7   0 336.812 26.9102   3
  20  -7   0 315.291 28.4224   3
  20  -7   0 453.875 25.1853  11
 -21  -7   0 1948.73 56.0904   3
  21   7   0 1993.87 44.8836   6
 -21  -7   0 1807.96 59.2473  10
  21  -7   0 1915.22 57.4270   2
  21   7   0 1993.13 57.2339   2
  21   7   0 1869.71 54.1171   4
 -21   7   0 1968.61 54.3195   3
  21  -7   0 1873.77 55.3791   3
  21   7   0 1937.47 46.2062   6
 -21  -7   0 1926.55 64.1984   7
 -21   7   0 1906.12 73.1392   8
 -21   7   0 2081.79 55.7111   4
  21   7   0 1816.75 71.2567  12
  21  -7   0 2118.77 52.1446  11
  21   7   0 1917.87 53.7983   1
  21   7   0 1516.99 105.198   5
  21   7   0 1900.63 56.8400  13
 -21   7   0 1906.30 58.6048   4
  21  -7   0 1880.68 50.3631   5
  21   7   0 1933.11 57.5300   4
 -21  -7   0 2072.67 57.3076   2
  21   7   0 2211.08 53.2923  10
  21   7   0 2022.65 65.5979   9
 -21   7   0 1999.43 50.6918  11
 -21   7   0 2016.68 54.8195   1
  21  -7   0 1877.81 54.9957   1
  21  -7   0 1960.63 70.4454  13
 -21  -7   0 2006.10 55.6437   1
 -21   7   0 2025.80 58.3344   2
  21  -7   0 2034.87 67.8843   6
  22  -7   0 48.7865 20.6464   5
 -22  -7   0 5.65880 25.1379   1
  22   7   0 69.2959 13.0240   6
  22  -7   0 52.6194 41.5108   6
  22  -7   0 121.903 23.7264  11
  22   7   0 32.5722 15.7854   6
 -22  -7   0 3.38973 39.0080   7
  22   7   0-149.439 84.9698   5
 -22  -7   0 44.9551 25.8679   3
  22   7   0 23.3338 22.3871   4
  22   7   0-5.80690 29.6502  13
 -22   7   0-20.1391 51.2016   8
  22  -7   0 99.4804 46.2107  13
  22   7   0 14.0800 26.5041   4
 -22  -7   0 36.1962 24.9473   3
  22   7   0 18.9288 22.8564   1
  22  -7   0-4.66850 25.1213   1
  22   7   0 20.4749 26.8775   2
 -22   7   0-4.82661 28.4771   4
  22  -7   0 42.9495 24.4066   3
  22   7   0 59.4001 38.4927   9
  22   7   0 31.6750 46.4981  12
  22   7   0 84.1217 25.6868  10
  22  -7   0 11.0531 26.8607   2
 -22   7   0 19.3705 24.2115   4
 -22   7   0 2.40614 23.9055   1
 -22   7   0 10.9576 28.8852   2
 -22  -7   0 18.4457 34.9327  10
  22  -7   0 14.9152 24.8792   3
 -22  -7   0 28.6727 40.2037  11
 -22   7   0 17.0194 22.2505  11
 -22  -7   0 20.0937 26.9900   2
  23   7   0 619.980 90.1434   5
  23  -7   0 762.171 33.1282   1
  23   7   0 789.916 26.6018   6
  23  -7   0 730.632 36.0457   2
 -23   7   0 767.566 59.7061   8
 -23  -7   0 798.968 35.3122   2
 -23  -7   0 716.290 45.2888  10
  23  -7   0 844.090 53.1730   6
  23   7   0 753.655 31.7376   1
  23   7   0 864.974 49.0321   9
  23  -7   0 810.552 31.3018   5
 -23   7   0 785.068 37.2152   4
  23   7   0 887.607 35.6819  10
 -23   7   0 794.137 32.2359  11
  23  -7   0 859.404 56.8187  13
 -23  -7   0 870.148 51.9796  11
 -23  -7   0 844.734 34.3076   1
 -23   7   0 844.499 32.8922   1
  23  -7   0 791.862 33.4082   3
  23   7   0 706.157 57.9264  12
  23   7   0 806.216 35.2615   2
 -23  -7   0 790.703 47.2713   7
 -23  -7   0 847.417 34.4403   3
 -23  -7   0 857.974 34.9801   3
 -23   7   0 833.153 34.1704   4
  24   7   0 36.3035 52.1758  12
  24  -7   0 74.9163 23.3576   3
 -24  -7   0 5.60723 41.2881  10
  24   7   0-20.9118 88.1853   5
  24  -7   0 54.1850 25.8235   2
  24  -7   0 153.669 49.8118  13
 -24   7   0 66.6029 27.2753   4
 -24   7   0 98.6714 25.6908  11
  24   7   0 72.5651 21.8580   1
 -24  -7   0 70.2829 24.4251   1
 -24  -7   0 80.0612 24.7871   3
  24  -7   0 115.298 24.2146   5
  24   7   0 102.078 34.4583  13
  24  -7   0 110.560 44.9540   6
 -24  -7   0 115.157 40.4232   7
 -24   7   0 68.8679 24.5635   4
 -24   7   0 57.3026 27.3500   2
  24   7   0 58.6189 25.3287   4
 -24  -7   0 113.397 45.4317  11
 -24   7   0 58.5124 23.1557   1
 -24  -7   0 65.7509 24.9637   3
 -24   7   0 18.6426 52.8716   8
  24   7   0 77.1488 18.7963   6
 -25   7   0 286.221 25.7145   4
 -25  -7   0 337.742 43.3065   7
  25  -7   0 356.961 55.9117  13
  25   7   0 356.915 47.0249   9
 -25  -7   0 215.551 44.1599  10
 -25  -7   0 338.049 49.5528  11
  25   7   0 232.654 87.0097   5
 -25  -7   0 310.666 25.9402   3
 -25   7   0 293.889 28.4896   4
  25  -7   0 340.570 51.3456   6
 -25  -7   0 344.366 27.0065   3
  25  -7   0 397.643 27.4858   5
 -25   7   0 300.384 28.5728   2
  25   7   0 338.896 37.1834  13
 -25   7   0 301.461 24.6441   1
 -25   7   0 333.423 56.2449   8
 -25  -7   0 354.599 26.6528   1
 -26   7   0 4.63678 21.7080   4
  26   7   0-14.1178 47.1117   9
 -26  -7   0 36.6213 49.1747  11
 -26   7   0 2.23345 27.1647  11
 -26  -7   0-4.09811 21.2633   3
  26  -7   0 21.9688 56.1381  13
  26   7   0-114.817 89.7244   5
 -26   7   0 7.55243 22.3647   2
 -26   7   0-0.10710 24.0864   2
 -26   7   0-37.8970 57.7958   8
 -26   7   0-3.14564 23.6843   4
  26  -7   0-7.51383 48.9988   6
  26   7   0 10.0965 36.2957  13
 -26  -7   0 3.81865 40.9061   7
 -26   7   0-100.556 89.8731  12
  27   7   0 63.0828 92.0770   5
  27  -7   0 194.611 53.7147   6
 -27  -7   0 182.614 20.4067   3
 -27   7   0 188.772 22.7401   4
 -27  -7   0 183.996 44.5210   7
 -27  -7   0 208.085 20.9689   3
 -27   7   0 197.287 21.7521   2
 -27   7   0 222.199 58.7856   8
  27  -7   0 163.449 59.4941  13
  27   7   0 193.788 48.2602   9
 -27   7   0 218.445 21.2622   4
 -27  -7   0 216.576 18.5239   1
  27   7   0 211.223 39.9430  13
 -27   7   0 184.337 29.7493  11
 -27  -7   0 180.187 52.3450  11
 -27   7   0 118.470 95.4643  12
 -28  -7   0 18.1359 53.3520  11
 -28   7   0-16.9451 95.4815  12
  28   7   0 11.4495 49.6565   9
  28  -7   0 24.8548 53.1503   6
 -28  -7   0 1.60434 43.9351   7
  28   7   0-34.4707 95.0409   5
 -28   7   0 8.34176 60.6182   8
 -28   7   0-5.44997 29.9685  11
  28  -7   0 46.6551 58.5850  13
  28   7   0 30.5544 39.6573  13
 -29   7   0 12.9094 57.4293   8
  29  -7   0-39.5229 55.2158   6
  29   7   0 23.5861 53.3340   9
 -29   7   0-68.9719 100.376  12
  29  -7   0 18.5879 64.0218  13
 -29  -7   0 51.9152 44.7092   7
 -29   7   0 6.42144 31.5191  11
  29   7   0 32.9950 41.6298  13
  29   7   0 47.2578 96.3091   5
  30  -7   0-13.6939 67.4714  13
  30   7   0 12.9935 53.9405   9
 -30   7   0 54.1163 63.8441   8
 -30  -7   0 59.1441 59.0620  11
  30  -7   0 39.7772 59.1547   6
 -30  -7   0 22.0626 46.1634   7
 -30   7   0-47.5632 107.013  12
  30  -7   0-25.8454 47.8785   9
 -31   7   0 12.8804 33.8618  11
 -31  -7   0 27.5359 58.4482  11
 -31  -7   0-1.63032 46.7458   7
 -31   7   0 76.4596 65.7020   8
  31  -7   0-7.80276 62.1664   6
  31  -7   0-32.4589 71.9369  13
 -31   7   0-65.8440 112.080  12
  31   7   0 16.3071 54.6068   9
  31   7   0-38.4788 101.777   5
  31  -7   0-26.0081 49.6192   9
  32   7   0-19.4731 58.9479   9
 -32   7   0 108.320 67.3954   8
 -32   7   0-43.6731 112.676  12
 -32  -7   0 3.26586 48.8395   7
  32   7   0 47.7045 98.2394   5
  32  -7   0 13.4457 62.4854   6
 -32   7   0 13.4140 35.1575  11
  32  -7   0-60.1206 75.8761  13
 -32  -7   0 37.8708 60.4967  11
  32  -7   0-23.5407 50.7083   9
  33  -7   0 12.0967 64.6815   6
 -33  -7   0 59.9522 48.3322   7
  33   7   0 177.783 101.013   5
  33  -7   0 6.88155 53.7531   9
  33  -7   0-10.0090 74.9918  13
  33   7   0 82.6802 61.7337   9
 -33   7   0-22.3283 118.003  12
 -33   7   0 292.163 66.4928   8
  34   7   0 165.861 105.547   5
 -34   7   0-13.7487 122.153  12
  34   7   0 7.98798 63.5287   9
 -34  -7   0 20.9013 48.5330   7
  34  -7   0-60.0521 78.8307  13
  34  -7   0-88.8592 70.6263   6
 -34   7   0 180.279 67.2837   8
  35   7   0-3.26504 65.8577   9
  35   7   0 181.830 105.743   5
 -35   7   0 44.4228 126.372  12
  35  -7   0-7.59397 73.2084   6
 -35  -7   0 13.1585 50.8377   7
 -36   7   0 52.5416 125.426  12
  36  -7   0-57.9696 87.6950  13
  36  -7   0-46.8910 76.4580   6
  36   7   0 192.697 102.431   5
  36   7   0-2.00331 68.3902   9
   0   8   0 403.680 31.4352   2
   0  -8   0 443.837 28.9481   1
   0   8   0 501.547 37.0366   8
   0  -8   0 410.568 23.3284   7
   0   8   0 443.681 29.4633   1
   0  -8   0 453.506 27.5924  12
   0  -8   0 441.398 20.1918   6
   0  -8   0 476.864 29.1278   3
   0  -8   0 447.790 23.3348   9
   0   8   0 410.905 30.6634   4
   0  -8   0 511.543 17.7629  13
   0  -8   0 491.649 33.0261   2
   0   8   0 511.028 21.6946   6
   0   8   0 524.318 30.3810  12
   0   8   0 502.180 28.8913   3
   0  -8   0 492.037 31.2443   4
   0   8   0 449.343 20.9357  11
   0  -8   0 405.609 25.4406  10
  -1   8   0 116.376 24.7423   4
  -1   8   0 127.913 24.6805   1
   1   8   0 83.3519 23.3782  12
   1   8   0 122.856 23.5731   3
   1   8   0 90.1432 25.6813   2
  -1   8   0 117.032 18.6792   7
  -1  -8   0 128.722 22.3063  12
  -1  -8   0 158.335 13.5583  13
  -1  -8   0 122.028 26.7829   4
   1  -8   0 101.713 23.4099   1
  -1  -8   0 106.989 25.9657   2
   1  -8   0 116.871 27.7586   2
   1  -8   0 85.2220 21.5507   3
   1   8   0 137.895 25.0631   1
   1  -8   0 103.286 26.4658   4
  -1  -8   0 154.825 19.7626   7
   1   8   0 210.403 17.0533   6
  -1  -8   0 102.945 22.7802   3
  -1   8   0 120.640 26.2007   2
   1   8   0 141.379 17.0373  11
   1  -8   0 142.017 19.3677   9
  -1  -8   0 91.5253 23.8273   1
   1  -8   0 129.714 19.2269   7
   1  -8   0 127.978 25.0505  12
  -1  -8   0 49.7172 20.9456  10
   1  -8   0 44.6738 20.9308  10
  -1   8   0 100.242 30.5264   8
  -1   8   0 129.150 23.6998   3
   1  -8   0 138.046 15.7337   6
  -1   8   0 128.550 15.1427  11
  -1  -8   0 155.239 15.5943   6
  -1   8   0 129.181 27.4852  12
   1   8   0 88.2294 24.7505   4
  -1  -8   0 143.596 19.8534   9
   1   8   0 115.378 28.7816   8
   1   8   0 144.620 19.2654   9
  -1   8   0 160.535 18.6303   6
   2   8   0 1094.25 35.3059   9
   2  -8   0 1170.75 41.8540  12
   2   8   0 1099.55 40.2059   1
  -2  -8   0 1096.92 29.1266  13
  -2  -8   0 1123.06 39.5775   3
  -2   8   0 1088.24 36.6097   5
  -2  -8   0 1113.91 42.5915   4
   2  -8   0 1041.49 34.1350   7
  -2   8   0 1099.16 43.3958  12
  -2   8   0 1160.92 42.9883   4
   2  -8   0 1020.33 32.9183   6
   2  -8   0 1081.61 39.2363   3
  -2   8   0 1110.23 33.7366   7
  -2  -8   0 969.080 33.6059  10
  -2  -8   0 1078.63 35.7151   7
   2  -8   0 1168.09 44.0497   2
   2   8   0 1146.53 42.3281   2
   2   8   0 1296.58 31.3760   6
  -2   8   0 1151.89 43.4440   2
   2  -8   0 1095.45 42.4908   4
  -2   8   0 1079.47 38.9329   3
  -2  -8   0 1118.57 36.3180  12
  -2   8   0 1115.17 30.5896  11
  -2  -8   0 1068.06 30.6606   6
  -2   8   0 1059.12 46.4091   8
   2   8   0 1041.86 38.5849   3
  -2  -8   0 1150.37 43.3566   2
   2   8   0 1086.83 45.7852   8
  -2  -8   0 1175.58 40.2683   1
   2  -8   0 1109.19 47.5209   8
   2  -8   0 1136.08 39.8550   1
   2   8   0 1118.28 37.8907  12
   2  -8   0 1074.19 34.4494   9
   2  -8   0 1037.05 38.1378  10
   2   8   0 1169.03 42.1987   4
  -2   8   0 1271.72 34.9369   6
   2   8   0 1082.61 32.8782  11
  -2  -8   0 1114.15 35.1136   9
  -2   8   0 1149.67 39.6807   1
   3  -8   0 52.3845 17.7471   7
   3   8   0 48.9054 17.6299  11
  -3   8   0 31.5464 18.7258   5
   3  -8   0 48.9154 24.0012   4
  -3  -8   0 41.6110 25.4052   2
  -3   8   0 52.3395 31.1383   8
   3   8   0 62.4922 19.3112   9
   3  -8   0 53.2942 24.9757   2
  -3   8   0 69.2847 19.9852   6
  -3   8   0 38.5058 22.3160   4
  -3   8   0 36.8957 28.6555  12
   3   8   0 54.9918 21.2374  12
  -3   8   0 65.0050 13.5205  11
   3   8   0 36.9022 24.7586   4
   3   8   0 89.7471 15.2210   6
   3   8   0 37.7035 19.6798   7
   3   8   0 48.5271 22.9749   1
   3  -8   0 76.9074 16.4050   6
  -3   8   0 52.7892 23.2646   1
  -3   8   0 46.5379 24.9344   2
   3  -8   0 29.6259 26.8323  12
   3  -8   0 53.8583 22.2197   1
   3  -8   0 31.9539 32.0327   8
  -3  -8   0 56.8180 18.8283  12
  -3  -8   0 46.8956 12.8444   6
  -3  -8   0 54.1884 11.4089  13
   3  -8   0 39.8332 20.8794   3
  -3  -8   0 42.6448 21.4488   3
   3  -8   0 57.9332 18.4471   9
   3  -8   0 39.5451 23.0818  10
   3   8   0 37.7884 25.7358   2
  -3  -8   0 48.0345 18.5209   9
  -3   8   0 74.3402 16.8786   7
   3   8   0 37.3452 22.2852   3
  -3  -8   0 50.7145 19.3355   7
   4   8   0 204.479 16.6926   6
   4   8   0 85.1469 18.7265  11
   4   8   0 102.822 20.1799  12
  -4   8   0 118.362 16.6368   7
   4   8   0 99.8733 23.2096   3
   4  -8   0 76.5474 23.1882   3
   4  -8   0 90.5907 24.5174   4
   4  -8   0 106.652 26.1912   2
   4   8   0 98.6392 24.3007   1
   4  -8   0 114.554 24.2150   1
  -4  -8   0 112.377 19.2345  12
   4  -8   0 90.1551 24.3649  10
  -4  -8   0 85.3585 19.0043   9
   4   8   0 87.9558 18.7021   9
   4  -8   0 17.2415 33.8087   8
  -4  -8   0 93.9787 20.4752   7
  -4  -8   0 84.4087 11.6509  13
  -4   8   0 147.042 20.5219   6
  -4   8   0 95.8278 17.7794   5
  -4   8   0 61.1687 29.6322  12
  -4  -8   0 103.231 12.2680   6
   4   8   0 114.977 22.0852   7
   4   8   0 83.0395 25.4277   4
   4   8   0 100.102 26.7059   2
   4  -8   0 107.406 18.6494   9
   4  -8   0 82.6933 28.1794  12
  -4   8   0 110.890 30.1883   8
   4  -8   0 111.033 17.1183   7
  -5  -8   0-10.7442 11.6118   6
   5  -8   0 4.50006 24.0111   2
   5  -8   0-10.9281 19.3167   9
   5   8   0 25.5482 19.3513  12
   5   8   0-0.20502 25.7154   2
  -5   8   0 15.7860 16.6212   7
   5   8   0-23.0915 24.9162   4
   5  -8   0 13.5511 16.3511   7
  -5   8   0 14.7537 14.8912   5
   5  -8   0-14.6241 22.7902   3
   5  -8   0 70.9094 35.2478   8
  -5   8   0 29.8306 20.5989   6
   5   8   0 0.84588 23.1651   3
   5  -8   0 16.4459 24.4068  10
   5   8   0 12.2487 20.5726   7
   5  -8   0 44.6897 30.5999  12
   5   8   0 7.60747 20.0340   9
  -5  -8   0 15.7805 19.3447   7
   5   8   0-4.23029 23.0159   1
   5  -8   0-2.27586 23.4081   1
  -5   8   0 56.9906 32.1040  12
  -5  -8   0 10.2007 10.8881  13
   5  -8   0 4.57517 24.4160   4
  -5  -8   0 12.2512 20.3124   9
  -5  -8   0 10.0919 12.8729  10
  -5  -8   0 36.6770 18.2647  12
   6  -8   0 2692.68 72.2251   1
   6   8   0 2814.37 67.3992  12
  -6  -8   0 2839.08 62.0424  13
   6  -8   0 2629.15 78.2655   8
  -6  -8   0 2804.57 62.3226  10
  -6   8   0 2836.86 65.1428   5
  -6  -8   0 2730.08 68.8687   9
   6   8   0 2718.79 72.4468   1
   6   8   0 2677.72 69.6226   7
  -6   8   0 2801.65 67.9257   9
   6  -8   0 2682.26 75.1596   2
   6   8   0 2748.37 69.4539   9
  -6   8   0 2676.12 79.8987  12
   6  -8   0 2740.38 72.5722  10
   6  -8   0 2699.26 65.6402   7
  -6  -8   0 2694.83 70.2642   7
   6   8   0 2730.84 71.6855   3
   6   8   0 2740.65 74.9696   2
   6   8   0 2788.75 75.6122   4
   6  -8   0 2644.14 72.5248   3
   6  -8   0 2713.36 67.6485   9
   6  -8   0 2596.02 73.3497   4
  -6  -8   0 2720.11 74.3027   4
  -6   8   0 2833.68 64.9464   7
  -6  -8   0 2689.11 61.5120   6
  -6   8   0 2730.90 71.5413   3
   7   8   0 31.7421 26.1491   4
  -7   8   0 51.1382 18.9346   9
   7   8   0 62.3257 22.2922   7
   7  -8   0 32.5655 23.3845   1
  -7   8   0 39.4328 13.7779   5
  -7   8   0 29.7289 26.7119   2
  -7  -8   0 52.5751 10.8552  10
  -7   8   0 56.8573 22.7588   3
  -7  -8   0 18.7748 23.1194   3
  -7   8   0 30.2001 16.2452  11
   7   8   0 32.0096 23.7410   1
   7  -8   0 10.0137 22.9837   3
   7   8   0 26.5060 19.0733  12
  -7   8   0 24.6044 35.4880  12
   7  -8   0 23.3125 26.0415   2
  -7   8   0 34.2825 24.1018   1
  -7   8   0 28.8943 25.8717   4
   7   8   0 61.9220 9.74623  13
  -7  -8   0 68.8834 20.5573   9
   7   8   0 28.6142 26.9059   2
  -7   8   0 54.5413 15.6102   7
   7  -8   0 41.2368 16.0594   7
  -7  -8   0 23.1242 26.7120   2
   7  -8   0 16.4743 34.6139   8
  -7  -8   0 41.6043 20.1011  11
  -7  -8   0 39.4206 9.14616   6
   7  -8   0 33.1743 25.4565   4
  -7  -8   0 66.8628 11.9548  13
  -7   8   0 83.2855 24.4865   6
   7   8   0 38.9781 22.9064   3
  -7  -8   0 42.4967 22.7621   7
   7  -8   0 40.9792 20.0727   9
   7   8   0 90.9247 22.3998   9
  -7  -8   0 28.0330 24.9178   4
  -7  -8   0 26.2926 24.2426   1
  -8  -8   0 1569.56 46.3088  11
  -8  -8   0 1592.42 38.8139  13
   8  -8   0 1576.85 41.6882   7
  -8  -8   0 1608.20 37.2002  10
  -8   8   0 1568.08 52.7542   2
   8   8   0 1576.41 51.8389   2
  -8   8   0 1610.55 49.7517   1
   8  -8   0 1558.84 49.7059   1
  -8   8   0 1563.82 53.3551   4
   8   8   0 1564.31 52.4759   4
   8   8   0 1632.01 47.8458   7
  -8   8   0 1673.26 41.2148   7
  -8  -8   0 1556.60 48.2815   7
   8   8   0 1590.18 44.2351  12
   8   8   0 1729.40 47.6626   9
  -8  -8   0 1644.93 46.9387   9
   8   8   0 1504.89 49.0746   3
  -8   8   0 1647.48 39.7478   5
   8  -8   0 1548.39 52.0060   4
  -8   8   0 1639.22 40.2715  11
   8  -8   0 1593.27 58.2838   8
   8  -8   0 1510.29 50.2949   3
   8  -8   0 1561.57 52.8092   2
   8   8   0 1521.89 49.7854   1
  -8   8   0 1553.00 45.5680   9
   8   8   0 1603.00 37.4290  13
  -8  -8   0 1618.96 49.7675   1
  -8  -8   0 1610.25 50.4454   3
   8  -8   0 1601.85 45.0454   9
  -8  -8   0 1585.46 53.0269   2
  -8   8   0 1439.09 61.2425  12
  -8  -8   0 1602.92 52.1475   4
  -8   8   0 1595.24 49.0890   3
   9  -8   0 29.8257 15.0721   7
  -9   8   0 24.0192 23.1698   3
   9   8   0 19.8183 23.7610   3
   9  -8   0 19.6750 27.2891   2
   9   8   0 17.5049 25.9502   2
  -9   8   0 26.7969 19.6207   9
   9  -8   0-2.16654 24.3672   6
  -9   8   0 39.7143 11.8843   5
   9  -8   0 40.2352 26.5716   4
   9   8   0 41.6489 24.5473   1
  -9  -8   0 7.67050 23.5778   3
   9  -8   0-6.94634 24.3383   3
   9   8   0 34.9282 10.2484  13
  -9  -8   0 41.5670 26.8744   4
  -9  -8   0 34.7853 21.4174  11
  -9   8   0 73.2825 29.7367   6
   9  -8   0 29.4371 35.9016   8
   9   8   0 44.7581 25.0669   7
   9   8   0 44.5239 23.1301   9
   9   8   0 39.6372 19.3326  12
  -9   8   0 35.8167 23.8673   1
  -9  -8   0 17.9924 27.2753   2
  -9  -8   0 33.3122 22.7275   9
  -9   8   0 33.5342 27.9620   2
  -9   8   0 24.9653 39.6160  12
   9  -8   0 18.9636 24.4068   1
  -9   8   0 35.4818 14.9701   7
   9   8   0 14.8516 26.1323   4
   9  -8   0 41.2860 20.0738   9
  -9  -8   0 32.1091 9.07106  10
  -9  -8   0 29.2426 12.5477  13
  -9   8   0 54.3903 12.6229  11
  -9  -8   0 3.31202 23.7933   1
  -9   8   0 33.7893 27.3850   4
 -10  -8   0 1887.72 56.6228   2
 -10  -8   0 1558.00 51.1743  11
 -10   8   0 1749.13 56.2756   2
  10  -8   0 1704.22 44.1504   7
  10  -8   0 1748.84 56.7157   2
 -10  -8   0 1863.03 55.0291   4
  10   8   0 1718.20 53.4357   1
  10  -8   0 1722.50 52.9005   1
 -10   8   0 1766.91 57.3976   4
 -10   8   0 1748.97 52.1907   3
  10   8   0 1749.35 41.0511  13
  10   8   0 1772.05 51.7572  11
  10  -8   0 1784.60 55.7235   4
 -10   8   0 1799.67 49.2019   9
  10  -8   0 1813.23 48.3884   9
 -10  -8   0 1773.42 42.5519  13
  10  -8   0 1773.24 62.4360   8
  10   8   0 1807.56 56.7853   4
  10   8   0 1785.14 52.6898   3
  10   8   0 1632.93 51.2016   9
  10   8   0 1764.90 55.6864   2
 -10  -8   0 1791.24 53.9161   3
  10   8   0 1809.21 48.4198  12
 -10   8   0 1849.08 42.6318   5
 -10   8   0 1813.76 53.4076   1
  10  -8   0 1650.59 52.2023   6
 -10  -8   0 1724.34 40.1956  10
 -10   8   0 1792.65 42.2741  11
  10  -8   0 1709.24 53.4272   3
  10   8   0 1740.06 51.7201   7
 -10  -8   0 1707.95 50.6750   9
 -10  -8   0 1795.59 52.9690   1
 -10   8   0 1771.13 43.5878   7
 -10   8   0 1802.41 68.9465  12
  11  -8   0-13.8945 27.3948   2
 -11   8   0 15.7434 12.2443   5
 -11   8   0 15.2525 44.1907  12
  11  -8   0-6.15163 24.4215   1
 -11   8   0-23.5957 14.0242   7
  11   8   0 14.3889 11.9750  13
 -11  -8   0 13.3285 13.5594  13
 -11  -8   0-14.4237 26.9806   4
  11  -8   0 44.1871 20.6941   9
 -11  -8   0-20.9467 29.0636   2
 -11  -8   0 2.87279 26.1613   3
 -11  -8   0 16.4933 26.7072  11
  11   8   0-20.7682 28.9124   4
  11   8   0-18.4514 25.6656   7
 -11   8   0-26.4114 24.6432   1
 -11   8   0 62.2963 36.7454   6
  11   8   0 27.7343 21.6493  12
  11  -8   0-44.0409 27.1186   6
 -11   8   0 16.7772 12.2210  11
  11   8   0 2.71069 26.3074  11
  11  -8   0 13.7478 23.9779   3
  11  -8   0 34.9629 35.7385   8
  11   8   0-16.3390 23.6988   1
  11   8   0-18.0217 23.1323   3
 -11   8   0-18.1073 27.9245   2
  11   8   0 12.0776 25.1877   9
 -11   8   0 42.4399 35.1906   8
 -11   8   0 0.79179 22.4959   9
  11   8   0-4.45787 28.5319   2
 -11  -8   0 21.2331 9.90601  10
  11  -8   0-19.8641 14.5440   7
 -11   8   0-25.4346 27.7007   4
  11  -8   0-12.9198 26.9553   4
 -11   8   0-3.31049 24.2241   3
 -11  -8   0-5.74056 25.5333   1
 -12  -8   0 217.092 16.4161  13
  12   8   0 239.350 24.3802  12
  12  -8   0 233.881 27.4643   1
 -12   8   0 214.705 49.8071  12
  12   8   0 252.141 28.0268   9
  12   8   0 280.864 30.1679   2
  12   8   0 260.960 28.7948  11
  12   8   0 280.260 28.1862   1
  12  -8   0 265.443 30.1122   2
 -12   8   0 246.220 28.5005   1
 -12  -8   0 278.319 27.6741   1
 -12  -8   0 253.442 13.7433  10
 -12  -8   0 260.610 29.6839   2
 -12   8   0 187.319 32.0080   4
  12  -8   0 287.820 40.4712   8
 -12  -8   0 281.507 28.1375   3
 -12   8   0 263.137 36.5214   8
 -12   8   0 249.215 16.2867   5
  12   8   0 258.764 30.2632   4
 -12   8   0 267.874 15.8682   7
 -12   8   0 232.127 26.2116   3
  12   8   0 253.719 27.1287   3
 -12   8   0 217.396 14.5336  11
 -12  -8   0 235.698 28.1560   4
  12  -8   0 206.379 28.9436   6
  12   8   0 233.187 15.0001  13
  12  -8   0 199.209 29.8676   4
  12  -8   0 274.170 27.5811   3
  12  -8   0 252.061 16.2755   7
 -12  -8   0 260.927 29.0385  11
  12  -8   0 226.589 44.6649  12
  12   8   0 251.838 15.2645  10
 -12   8   0 251.340 31.8831   2
  12   8   0 236.854 28.6143   7
  12  -8   0 265.960 24.5471   9
  13  -8   0 88.7296 22.1726   9
  13  -8   0 67.7788 29.1329   6
 -13  -8   0 44.8254 15.1906  13
  13   8   0 40.9437 27.5368   2
  13  -8   0 50.1878 25.7390   3
 -13   8   0 27.8885 24.9861   3
  13  -8   0 33.4728 13.4840   7
 -13   8   0 67.5273 13.2240  11
  13  -8   0 16.2723 25.1055   4
 -13  -8   0 44.7254 26.3394   1
 -13  -8   0 40.8721 13.3108  10
 -13   8   0 44.9026 35.8220   8
 -13   8   0 77.1629 49.5053  12
 -13  -8   0 39.9410 28.3611   7
  13  -8   0 108.588 40.7605   8
  13   8   0 112.179 28.2992   8
  13   8   0 58.0867 14.1193  10
  13   8   0 87.7269 29.0151  12
 -13  -8   0 19.3182 26.7556   2
  13   8   0 34.9573 24.8944   3
  13   8   0 31.8014 25.5293   1
 -13   8   0 93.5744 14.9298   5
 -13  -8   0 51.2524 26.2496   3
 -13  -8   0 58.2104 27.7500  11
  13   8   0 90.0582 28.8842   9
 -13   8   0 51.1859 13.1521   7
 -13   8   0 21.7778 30.5819   4
 -13   8   0 37.3874 26.7641   1
  13  -8   0 26.4179 12.5457   5
  13  -8   0 40.2227 26.6819   2
 -13   8   0 36.5024 30.2979   2
 -13  -8   0 26.9735 26.0794   4
  13  -8   0 25.9695 25.4478   1
  13   8   0 60.2851 14.4821  13
  13   8   0 67.7654 27.7283   7
  13   8   0 28.7399 27.4514   4
  14  -8   0 1763.48 54.7990   4
 -14  -8   0 1750.28 55.2874   4
  14   8   0 1768.64 52.3075   3
 -14   8   0 1754.59 56.9240   2
  14   8   0 1604.26 55.6030  12
 -14   8   0 1706.25 64.1933   8
  14   8   0 1849.79 56.6959   2
  14   8   0 1746.51 42.8282  10
 -14  -8   0 1882.50 53.8784   1
  14  -8   0 1786.60 50.1541   9
  14   8   0 1841.14 56.0610   9
 -14  -8   0 1779.46 54.4217   3
 -14  -8   0 1726.98 43.9388  13
  14   8   0 1776.05 53.8168   7
 -14   8   0 1808.83 41.5066   7
  14  -8   0 1657.07 42.2710   5
  14  -8   0 1706.22 53.6315   3
 -14   8   0 1737.91 77.0304  12
  14  -8   0 1723.16 56.0256   2
 -14  -8   0 1795.30 56.8289   7
 -14  -8   0 1823.16 57.7890   2
 -14   8   0 1726.92 58.5590   4
 -14   8   0 1883.04 54.0441   1
  14  -8   0 1764.97 52.8801   1
  14   8   0 1713.76 43.5913  13
  14   8   0 1778.81 57.0514   4
 -14  -8   0 1804.87 56.0753  11
  14  -8   0 1756.95 41.7511   7
 -14   8   0 1700.34 45.3075   5
 -14   8   0 1793.88 52.8875   3
  14   8   0 1759.92 52.7529   1
  14  -8   0 1829.64 56.1379   6
 -14   8   0 1729.73 42.0684  11
  14   8   0 1797.62 54.4258   8
 -14  -8   0 1734.93 43.0873  10
  15  -8   0 40.7681 26.9336   1
  15  -8   0 12.2403 42.7597   8
  15   8   0 62.9340 30.9485   9
 -15  -8   0 71.2604 27.0121   1
 -15   8   0 29.1452 39.1282   8
  15  -8   0 40.9979 11.2737   7
  15  -8   0 82.8599 31.7496  13
  15  -8   0 45.9063 26.8555   3
  15   8   0 78.9554 17.0988  13
  15   8   0 38.1674 25.8368   1
 -15  -8   0 50.8241 31.3031  11
 -15   8   0 53.8631 31.0638   4
 -15  -8   0 60.4991 27.3553   4
  15   8   0 39.4947 32.3508  12
  15   8   0 43.2509 29.3446   2
 -15  -8   0 37.9122 29.3953   2
  15   8   0 55.1021 28.5690   4
 -15  -8   0 64.5946 32.3628   7
  15   8   0 49.2727 29.3423   7
 -15   8   0 28.0402 30.4844   2
  15   8   0 43.9663 24.8176   3
 -15   8   0 46.4253 13.9427  11
 -15  -8   0 44.7271 27.2555   3
 -15   8   0-32.2939 20.7120   5
 -15  -8   0 65.5261 17.0570  13
  15   8   0 54.9463 15.9747  10
  15  -8   0 36.4023 29.8249   2
  15  -8   0 53.7124 28.1109   4
  15  -8   0 38.6020 24.0355   9
 -15  -8   0 84.1268 16.4583  10
 -15   8   0 43.0466 24.4544   3
 -15   8   0 80.0459 56.5906  12
  15  -8   0 58.3149 12.8777   5
 -15   8   0 45.5448 25.4540   1
  15  -8   0 77.7393 30.7806   6
 -16   8   0 2953.22 68.6311  11
 -16  -8   0 3092.29 78.4236   1
  16  -8   0 2903.60 65.3577   7
 -16  -8   0 3132.77 80.1158   4
 -16   8   0 2927.32 81.4208   2
  16  -8   0 3081.43 75.8438   9
  16  -8   0 3068.58 78.4448   1
  16  -8   0 3050.70 79.9412   4
  16   8   0 3006.78 81.8029  12
 -16   8   0 3276.44 106.417  12
  16  -8   0 3037.74 79.2840   3
 -16   8   0 3081.97 82.7575   4
  16  -8   0 3104.88 82.7282   6
 -16  -8   0 3141.36 70.3078  13
  16   8   0 3078.94 81.4561   9
  16   8   0 3114.36 70.7814  13
 -16   8   0 3167.83 78.4136   1
  16   8   0 3153.81 69.8566  10
 -16   8   0 3158.36 77.5889   3
 -16  -8   0 3138.27 79.5558   3
 -16  -8   0 3121.39 82.0361   7
 -16  -8   0 3049.57 81.7062  11
  16  -8   0 3026.75 68.0612   5
  16   8   0 3005.08 80.8469   2
  16   8   0 3071.21 81.6947   4
  16   8   0 3057.98 77.8692   1
  16  -8   0 2780.80 71.3170  11
 -16  -8   0 3173.04 82.0722   2
  16  -8   0 3200.73 84.1604  13
 -16   8   0 3065.88 88.6116   8
 -16  -8   0 2912.03 70.5023  10
  16   8   0 2989.99 77.0631   3
  16  -8   0 2901.90 81.1514   2
  17   8   0 22.1652 29.8232   4
  17   8   0-37.1037 73.4055   5
  17  -8   0 29.6208 26.0683   1
  17  -8   0 13.4178 26.4714   3
 -17  -8   0 24.4817 32.7928  11
  17   8   0 7.70198 18.5301  10
  17  -8   0-49.6505 21.5191  11
  17  -8   0-1.25527 13.9907   5
 -17   8   0-2.20894 30.0011   4
  17   8   0-18.8800 37.0407  12
  17   8   0 24.0132 25.3194   3
  17  -8   0 17.4314 28.1640   4
 -17   8   0 22.4293 39.7536   8
 -17   8   0 14.7310 26.6435   1
 -17   8   0 11.5867 30.9299   2
 -17  -8   0 20.8875 29.8617   2
 -17   8   0 30.1927 15.4958  11
 -17  -8   0 34.7862 20.4352  10
  17   8   0 33.3233 25.8756   1
 -17  -8   0 5.97265 27.3468   3
 -17  -8   0 45.3415 18.5136  13
  17  -8   0 24.2546 26.7569   9
  17   8   0 18.9682 18.9833  13
 -17  -8   0 45.2252 27.8249   4
  17  -8   0 36.8821 29.2209   2
 -17  -8   0 47.5754 26.7860   1
  17   8   0 37.8974 33.8151   9
 -17   8   0 12.6487 25.2787   3
  17   8   0 3.49793 29.3720   2
 -17  -8   0 8.52976 32.7854   7
 -17   8   0 63.0555 63.7370  12
  17  -8   0 43.8071 35.3348  13
  17  -8   0 68.1523 33.9020   6
  18  -8   0 115.045 26.8716   9
 -18   8   0 120.309 17.1510  11
  18  -8   0 158.641 35.8585   6
 -18   8   0 106.291 27.3259   3
 -18  -8   0 105.103 37.2730  11
  18   8   0 103.144 21.8461  13
  18  -8   0 126.038 30.1083   2
  18  -8   0 84.6655 15.3500   5
 -18   8   0 113.415 44.5086   8
  18  -8   0 74.9242 29.0199   4
  18   8   0 96.0992 20.2717  10
 -18  -8   0 102.652 23.4310  10
 -18   8   0 129.552 28.0166   1
 -18  -8   0 122.007 31.5833   2
  18  -8   0 48.1232 21.0537  11
 -18   8   0 124.447 32.0564   4
 -18   8   0 74.4757 63.3236  12
  18   8   0 133.241 34.4957   9
 -18  -8   0 141.668 29.1573   1
 -18  -8   0 153.730 29.7798   4
  18   8   0 26.6067 73.0603   5
 -18  -8   0 115.743 28.8375   3
  18  -8   0 142.175 28.6554   3
  18  -8   0 125.785 27.6449   1
  18   8   0 44.8218 38.8717  12
  18   8   0 120.073 25.9281   3
  18   8   0 117.788 31.1517   4
  18   8   0 151.733 30.9763   2
  18  -8   0 174.122 38.5224  13
 -18   8   0 126.167 32.6460   2
  18   8   0 146.532 26.4895   1
 -18  -8   0 102.704 34.6878   7
  19   8   0 202.063 28.4745   1
 -19  -8   0 206.793 30.2644   1
 -19   8   0 182.070 27.5321   3
 -19   8   0 195.293 33.5755   4
  19   8   0 201.554 31.6988   2
 -19   8   0 200.954 28.4428   1
  19   8   0 227.477 22.5317  10
 -19  -8   0 188.347 32.8198   2
 -19  -8   0 216.668 30.8600   4
 -19   8   0 207.008 33.5965   2
  19  -8   0 196.160 30.5457   3
 -19  -8   0 240.601 38.7409   7
 -19   8   0 219.845 19.4273  11
 -19  -8   0 201.309 30.8747   3
  19   8   0 189.582 24.5263  13
  19   8   0 244.898 37.8157   9
  19  -8   0 152.940 29.4761   4
  19  -8   0 289.018 41.3652   6
  19  -8   0 213.464 31.6624   2
 -19   8   0 161.247 67.5718  12
  19  -8   0 317.594 44.0606  13
  19  -8   0 154.332 22.9819  11
  19   8   0 92.0426 41.5369  12
 -19   8   0 298.660 48.2248   8
  19  -8   0 146.813 16.9698   5
  19   8   0 185.410 27.5920   3
 -19  -8   0 181.007 26.6433  10
  19   8   0 50.9356 76.4166   5
  19   8   0 182.827 31.2533   4
  19  -8   0 183.699 29.9100   1
  19  -8   0 213.923 29.0409   9
 -20   8   0 59.4527 19.0695  11
  20   8   0 47.6053 26.9179   1
 -20  -8   0 76.5750 28.9969   1
 -20  -8   0 72.7767 36.6254   7
  20  -8   0 16.9469 22.6521  11
  20  -8   0 70.9140 28.3091   1
 -20  -8   0 48.4777 31.1792   2
 -20   8   0 25.7688 31.4817   4
  20   8   0 52.1980 26.0271   3
  20   8   0 28.0477 30.1053   4
  20   8   0 50.2768 29.5435   2
 -20  -8   0 32.8569 29.0720   3
  20   8   0 50.6114 38.1710   9
  20  -8   0 25.7933 28.0235   3
 -20   8   0 91.2748 48.1290   8
  20  -8   0 43.5199 16.4384   5
  20  -8   0 104.900 40.4453   6
  20   8   0-3.54727 42.3299  12
 -20   8   0 41.7159 25.5772   3
 -20   8   0-10.8634 71.5260  12
  20  -8   0 48.0282 43.7463  13
  20   8   0 40.7339 21.6586  10
  20   8   0-46.9986 78.6101   5
 -20   8   0 54.5257 31.7474   2
 -20   8   0 39.6041 26.5617   1
 -20  -8   0 17.1306 28.0540  10
  20  -8   0 54.7833 30.9430   2
  20   8   0 21.4370 24.8355  13
  21   8   0 35.6162 26.6548  13
  21  -8   0 135.697 41.8632   6
  21  -8   0 71.4886 17.6291   5
  21   8   0 71.2732 25.6115   3
  21   8   0 2.48152 44.9460  12
  21   8   0 59.1488 26.9280   1
 -21  -8   0 56.2784 29.8878   1
 -21   8   0 52.1506 32.7857   2
  21  -8   0 89.1921 43.8657  13
  21   8   0 52.4115 26.6972   4
 -21   8   0 172.446 49.9111   8
  21  -8   0 37.8561 28.2203   3
  21   8   0 36.3558 30.9398   4
 -21   8   0 36.9563 27.8905   1
  21   8   0 90.4464 23.9763  10
 -21  -8   0 28.3607 31.0135   2
 -21  -8   0 96.5247 39.6294   7
 -21   8   0 40.9160 73.6327  12
  21   8   0 82.6044 40.4449   9
  21   8   0 55.4949 31.2962   2
 -21  -8   0 46.4488 29.4335   3
  21  -8   0 94.8678 24.1728  11
 -21   8   0 48.0702 33.6909   4
  21   8   0-102.486 90.2865   5
 -21  -8   0 42.7951 30.3135  10
  21  -8   0 65.2710 28.4277   1
 -21   8   0 116.586 20.0149  11
 -21   8   0 67.9924 27.2175   3
  21  -8   0 71.2171 30.6954   2
  22  -8   0 153.361 48.0251  13
 -22   8   0 216.775 51.2938   8
  22   8   0 101.371 40.5465   9
  22   8   0 116.867 31.2405   2
 -22   8   0 144.313 29.0101   4
 -22  -8   0 107.116 29.8117   1
  22  -8   0 135.580 45.1176   6
 -22  -8   0 92.5925 29.9730   3
 -22   8   0 105.653 32.3405   2
  22   8   0 123.726 28.5419  13
 -22  -8   0 72.8215 40.2738   7
 -22   8   0 99.8311 28.4991   1
  22  -8   0 105.326 31.6780   2
 -22  -8   0 139.192 31.7553   2
 -22   8   0 100.431 32.6680   4
 -22   8   0 113.690 27.7926   3
 -22   8   0 129.616 21.9486  11
  22   8   0 118.316 47.3414  12
  22   8   0 105.652 27.3781   1
  22  -8   0 99.8061 28.4352   1
 -22  -8   0 61.5257 33.5623  10
  22   8   0-62.8251 90.1857   5
  22  -8   0 108.452 29.0515   3
  22  -8   0 147.027 18.7842   5
 -23  -8   0-11.7236 29.5039   1
  23   8   0-121.924 93.7570   5
 -23  -8   0 18.5768 29.1471   3
  23  -8   0 8.96439 49.5823  13
  23  -8   0-10.6153 30.5544   2
 -23   8   0-20.3157 32.2107   2
  23   8   0 5.94346 49.4570  12
  23   8   0-10.2507 25.6268   1
 -23   8   0-8.68020 26.7492   1
 -23  -8   0-52.9865 37.3853  10
 -23   8   0-4.51955 27.8369   4
 -23  -8   0 35.0558 29.4883   3
  23   8   0-20.1784 30.2223  13
  23   8   0-23.0778 30.0042   2
 -23   8   0-123.914 54.7280   8
  23  -8   0 9.95660 26.7349   3
 -23  -8   0-1.37969 30.7016   2
 -23   8   0-18.8859 22.6991  11
 -23   8   0-13.6215 32.3081   4
  23  -8   0-15.3262 27.3961   1
  23   8   0 0.24445 43.0026   9
  23   8   0-7.60147 30.0330   4
  23  -8   0 48.6914 46.1402   6
 -23  -8   0-44.1849 42.3933   7
  23  -8   0 32.0475 19.2856   5
  24  -8   0 31.2630 46.1260   6
 -24   8   0 16.9810 31.6056   4
 -24   8   0 15.2985 26.6282   1
 -24   8   0 17.5327 31.6668   2
  24   8   0-168.005 92.5130   5
 -24  -8   0-60.7840 39.3014  10
  24   8   0-21.5703 32.6213  13
 -24  -8   0-38.5898 48.0984  11
  24  -8   0 18.6037 26.8795   3
 -24   8   0-0.27330 24.0793  11
 -24  -8   0 5.86281 29.2861   2
  24   8   0 7.83857 29.5601   4
  24   8   0 4.79254 43.1599   9
  24  -8   0-7.17418 29.9900   2
  24   8   0 8.13791 25.5056   1
 -24  -8   0-3.65969 28.5810   1
  24  -8   0-24.7703 52.3119  13
 -24  -8   0 33.3054 28.7052   3
 -24   8   0 18.4767 27.6700   4
 -24  -8   0-10.4808 43.6573   7
 -24  -8   0 28.9339 28.1780   3
  25   8   0-87.9353 95.4569   5
 -25   8   0-8.76829 30.8031   2
 -25   8   0-6.41401 24.8720  11
  25  -8   0-18.0220 47.6637   6
  25   8   0-32.4355 33.8366  13
 -25   8   0-40.4009 31.3418   4
 -25  -8   0 35.4291 28.1496   1
 -25   8   0-33.6157 57.4350   8
  25  -8   0 39.2661 56.2733  13
 -25   8   0-6.28612 27.1384   4
 -25  -8   0 18.6339 27.9895   3
 -25   8   0-13.4953 26.4065   1
  25   8   0 21.3487 46.0924   9
 -25  -8   0-16.9636 28.2118   3
 -25  -8   0-15.7148 49.6526  11
 -26   8   0 2198.20 66.2251   4
  26   8   0 2512.94 81.7908   9
 -26   8   0 2356.34 63.1658   4
 -26   8   0 2349.00 65.8178   2
  26   8   0 2186.08 68.0982  13
 -26  -8   0 2401.55 64.4621   3
 -26  -8   0 2491.00 63.9323   1
  26  -8   0 2433.88 85.0430   6
 -26   8   0 2334.02 61.5685  11
 -26   8   0 2444.47 90.7131   8
 -26  -8   0 2391.89 64.2304   3
  26  -8   0 2477.37 90.4085  13
 -26   8   0 2465.05 62.5532   1
 -26  -8   0 2353.12 83.2568  11
 -26  -8   0 2392.20 76.5644   7
  27  -8   0 58.9997 61.9734  13
 -27  -8   0 36.2736 54.3178  11
 -27  -8   0-4.10641 26.4140   3
 -27   8   0-1.67341 29.1468   4
 -27   8   0-27.5782 63.0601   8
 -27  -8   0-11.5026 26.0705   3
 -27  -8   0-11.9065 27.4552   1
 -27  -8   0-12.5801 46.2078   7
  27  -8   0-23.2981 52.6213   6
  27   8   0-46.7608 98.6708   5
 -27   8   0-12.7929 27.2551   2
  27   8   0 20.6903 51.3012   9
  27   8   0-36.9054 38.7092  13
 -27   8   0-3.92043 25.8558   4
  28  -8   0 311.863 59.1848   6
 -28  -8   0 349.821 59.3899  11
  28   8   0 384.400 55.4730   9
 -28   8   0 299.664 62.4888   8
 -28  -8   0 431.227 23.4343   1
 -28   8   0 287.770 27.3823   2
  28   8   0 176.468 100.738   5
 -28  -8   0 301.074 26.4858   1
 -28   8   0 235.905 105.067  12
 -28  -8   0 285.253 26.5201   3
  28  -8   0 382.648 66.5356  13
 -29   8   0 3.08922 21.8436   2
 -29   8   0-62.6547 106.282  12
 -29  -8   0 41.5075 56.0800  11
  29   8   0-32.9230 96.7938   5
  29  -8   0 31.2239 59.7847   6
 -29   8   0-10.7725 29.4283  11
  29   8   0 5.83160 52.7761   9
  29  -8   0-35.0857 66.0047  13
 -29   8   0 8.16845 65.1625   8
 -30   8   0 21.4709 109.627  12
  30  -8   0 48.5743 69.9082  13
 -30   8   0 114.350 31.3439  11
  30  -8   0 118.390 62.5730   6
 -30  -8   0 178.161 60.4536  11
 -30  -8   0 157.416 49.9034   7
  30   8   0 203.820 59.1577   9
 -30   8   0 155.801 64.5991   8
  30   8   0 125.776 106.416   5
 -31   8   0 8.02140 69.9150   8
  31   8   0-10.7598 55.9990   9
 -31  -8   0-80.3978 51.1368   7
 -31  -8   0 13.8539 62.0247  11
  31  -8   0-46.6070 66.1852   6
  31  -8   0-16.1575 72.9211  13
 -31   8   0-6.19571 32.7504  11
 -31   8   0-81.4167 116.314  12
  31   8   0 38.5086 104.979   5
  32   8   0 68.5466 105.095   5
  32   8   0 61.8144 62.1218   9
 -32   8   0 21.0508 118.416  12
 -32   8   0 187.925 72.7687   8
  32  -8   0 10.3640 76.1299  13
  32  -8   0 28.4840 68.9505   6
 -32  -8   0 48.6003 51.7177   7
  32  -8   0-21.8233 53.2992   9
 -33   8   0-74.8456 120.229  12
 -33   8   0 54.2588 67.8732   8
 -33  -8   0-19.3494 53.4675   7
  33  -8   0-29.6863 80.2608  13
  33  -8   0-54.3402 68.4465   6
  33   8   0-52.9977 63.9112   9
 -34   8   0-55.9472 124.007  12
 -34  -8   0 63.5603 52.9994   7
  34  -8   0 41.0373 83.0823  13
  34   8   0 266.859 111.427   5
  34  -8   0 1.60837 69.2897   6
  35   8   0 117.318 114.404   5
  35  -8   0 25.0764 83.7591  13
 -35   8   0 247.112 76.7148   8
 -35   8   0 3.22680 130.244  12
 -35  -8   0 41.7101 54.1426   7
  35   8   0 55.7442 65.5696   9
  35  -8   0 39.0866 76.2938   6
   0   9   0 2.43218 34.3563   8
   0   9   0 3.97874 25.9781   1
   0  -9   0-3.79217 27.4259   4
   0   9   0 16.4431 26.1570   4
   0   9   0-14.0259 17.6374  11
   0  -9   0 14.0373 15.0414  13
   0  -9   0 13.7402 25.2440  12
   0  -9   0-29.1396 22.9656  10
   0  -9   0 2.55209 24.5633   1
   0  -9   0 11.8456 20.1410   7
   0   9   0 19.7813 28.2838  12
   0   9   0-5.48605 24.4381   3
   0  -9   0 19.8668 30.1152   2
   0   9   0 33.4856 20.8648   6
   0   9   0-1.62198 28.0739   2
   0  -9   0 8.54942 17.5137   6
   0  -9   0 0.76260 21.2700   9
   0  -9   0-0.21756 23.4782   3
  -1   9   0 9809.78 210.805  11
   1  -9   0 9173.34 214.440  10
   1  -9   0 9944.02 222.500   2
   1  -9   0 8850.68 212.000   6
   1  -9   0 10157.1 221.330   4
  -1   9   0 9660.11 219.897  12
  -1   9   0 9814.96 224.907   8
   1   9   0 9434.01 222.238   4
  -1  -9   0 9305.24 211.042   6
  -1  -9   0 9882.56 221.005   4
  -1  -9   0 9802.38 209.403  13
   1   9   0 9540.17 211.720  11
  -1  -9   0 9251.83 213.563   9
   1   9   0 9188.34 218.340   1
   1  -9   0 9312.33 214.093   7
   1  -9   0 9442.91 213.606   9
   1  -9   0 9876.67 217.202  12
   1   9   0 10085.4 218.456   3
  -1   9   0 9663.68 222.423   4
   1  -9   0 9723.85 219.030   1
  -1  -9   0 9380.93 214.748   7
  -1  -9   0 10082.3 222.677   2
   1  -9   0 9549.91 219.954   3
  -1   9   0 9685.85 221.426   2
  -1   9   0 9966.64 218.344   3
   1   9   0 9827.74 217.701  12
   1   9   0 9730.79 224.517   8
  -1  -9   0 9520.97 219.607   3
  -1  -9   0 9681.03 218.755   1
   1   9   0 9494.78 221.396   2
  -1   9   0 9839.07 219.211   1
  -1  -9   0 9389.29 215.135  12
  -1   9   0 9707.56 213.163   7
  -2  -9   0 199.123 27.2614   1
   2   9   0 182.513 27.0234   3
  -2   9   0 210.477 36.9951   8
  -2  -9   0 256.750 23.1551   9
   2   9   0 200.737 37.5291   8
   2   9   0 176.879 27.2855  12
  -2   9   0 235.962 18.4009  11
  -2   9   0 214.851 26.7147   3
  -2  -9   0 242.232 23.7119   7
  -2   9   0 144.222 24.8125   5
  -2  -9   0 250.140 17.6369   6
   2  -9   0 205.982 27.9363   3
   2  -9   0 195.246 26.2550  10
  -2  -9   0 176.141 22.4102  10
   2  -9   0 194.079 29.1604   4
   2  -9   0 238.669 22.6522   9
   2  -9   0 214.571 31.3581   2
   2   9   0 272.711 20.7167  11
   2  -9   0 190.224 28.5239   1
  -2   9   0 212.739 32.0783   2
  -2   9   0 205.668 28.7119   1
  -2  -9   0 252.640 15.7251  13
   2  -9   0 205.882 29.4227  12
   2  -9   0 259.991 22.4928   7
   2   9   0 246.440 23.6634   9
  -2  -9   0 182.730 29.3551   4
  -2  -9   0 232.549 25.6081  12
  -2   9   0 269.215 22.1520   7
   2  -9   0 274.802 20.5717   6
   2   9   0 206.252 27.8004   1
   2   9   0 233.788 30.6751   4
  -2  -9   0 208.743 26.5313   3
  -2   9   0 332.908 22.7484   6
   2   9   0 211.243 32.4532   2
  -2   9   0 214.498 31.4839   4
  -2  -9   0 194.479 30.1039   2
  -2   9   0 223.893 31.8610  12
  -3   9   0 1668.98 46.5627   7
   3  -9   0 1604.32 51.5495  10
   3   9   0 1778.17 54.2003   1
   3  -9   0 1746.32 48.3024   9
  -3  -9   0 1795.61 57.6609   2
   3  -9   0 1595.90 54.8673  12
  -3  -9   0 1615.22 49.3288   7
   3   9   0 1677.49 46.3747  11
  -3  -9   0 1671.33 48.0040  12
  -3  -9   0 1685.49 41.3642  13
  -3   9   0 1728.10 49.3143   5
  -3  -9   0 1532.79 45.7559  10
   3  -9   0 1623.21 47.0204   7
  -3  -9   0 1615.18 43.1116   6
  -3   9   0 1754.77 54.3901   1
   3  -9   0 1684.37 52.9068   1
   3   9   0 1378.40 48.3085   9
  -3  -9   0 1707.75 54.0523   3
  -3   9   0 1701.03 43.1752  11
   3  -9   0 1708.87 46.7772   6
   3  -9   0 1722.33 57.3912   2
   3  -9   0 1665.50 60.1366   8
   3   9   0 1746.10 61.6005   8
  -3   9   0 1579.45 58.2792  12
  -3  -9   0 1647.34 47.8765   9
   3   9   0 1852.59 53.5418   3
   3   9   0 1641.31 50.7420  12
  -3   9   0 1685.41 56.9653   2
  -3   9   0 1644.04 56.5033   4
   3   9   0 1625.90 56.3424   4
  -3   9   0 1620.96 60.0483   8
   3  -9   0 1659.17 53.8270   3
   3  -9   0 1706.94 56.1590   4
   3   9   0 1631.85 56.2996   2
   4  -9   0 93.9886 20.7411   6
   4  -9   0 39.9045 26.0871   3
   4  -9   0 29.6007 37.1036   8
  -4   9   0 32.8437 35.2629  12
   4   9   0 39.2265 29.4215   2
   4   9   0 41.1730 22.3904  12
   4  -9   0 72.5305 21.7054   9
  -4   9   0 60.2742 20.7043   5
  -4   9   0 69.1904 15.1770  11
  -4  -9   0 59.2610 21.3406  12
  -4   9   0 80.3126 20.0441   7
   4   9   0 60.5047 26.6122   1
  -4  -9   0 45.3972 22.5679   9
   4   9   0 62.4990 21.3568  11
  -4   9   0 137.124 25.7191   6
   4   9   0 43.8396 28.4829   4
   4   9   0 66.6983 22.4082   7
  -4  -9   0 66.2711 23.7444   7
   4   9   0 52.7300 20.5960   9
   4  -9   0 84.2687 25.8697  10
   4  -9   0 36.5590 27.5279   4
  -4  -9   0 40.8964 14.4569   6
   4  -9   0 48.5083 31.6332  12
  -4  -9   0 73.1676 13.2771  13
   4  -9   0 41.1710 28.8873   2
   4   9   0 46.3928 25.8850   3
  -4   9   0 88.1327 33.7615   8
   4  -9   0 74.4406 20.5306   7
   4  -9   0 32.2500 26.6490   1
  -5  -9   0 950.757 28.3163  10
   5   9   0 941.102 36.3061   7
   5  -9   0 906.581 39.7388   3
  -5  -9   0 928.992 33.3348  12
   5   9   0 905.272 39.0707   3
   5  -9   0 920.483 33.8274   6
  -5   9   0 984.418 33.9731   9
  -5   9   0 965.233 31.8225   5
   5  -9   0 905.301 42.5304   2
   5  -9   0 853.741 40.0398   1
   5  -9   0 829.692 38.8375  10
  -5  -9   0 872.845 34.0251   9
   5  -9   0 894.256 31.9026   7
  -5   9   0 891.751 48.9308  12
   5  -9   0 908.858 33.6715   9
  -5  -9   0 918.607 25.9501  13
   5   9   0 871.413 39.6817   1
  -5   9   0 965.301 31.0893   7
   5   9   0 920.216 35.1313   9
  -5  -9   0 883.649 26.5854   6
   5   9   0 923.281 43.5718   2
   5  -9   0 874.724 41.8019   4
   5  -9   0 806.755 44.6060  12
   5   9   0 932.578 33.3638  11
   5  -9   0 825.043 47.2413   8
   5   9   0 972.759 42.8496   4
   5   9   0 944.405 34.8443  12
  -5  -9   0 881.557 36.9688   7
  -6   9   0 40.1686 18.9621   7
  -6   9   0 42.9184 37.3282  12
   6   9   0 6.30184 29.4414   4
  -6  -9   0 42.0372 12.8495  13
  -6   9   0 10.9194 25.7368   3
  -6  -9   0 30.0665 12.1124   6
   6  -9   0 12.6202 26.1991   1
  -6  -9   0 31.6317 14.5303  10
   6   9   0 37.7590 22.1596  11
   6  -9   0 23.3762 33.8143  12
   6  -9   0 26.3526 36.6403   8
   6   9   0-2.30262 29.8455   2
   6  -9   0 16.9682 28.9706   2
  -6  -9   0 5.31434 29.1447   4
  -6   9   0 34.1104 27.9367   6
   6  -9   0 7.87412 26.8218   3
   6   9   0 14.1206 27.4975   1
  -6  -9   0 24.4238 23.5582   7
  -6  -9   0 47.1163 22.0771   9
   6   9   0 61.5362 22.3723  12
   6  -9   0 15.8096 22.5821   9
   6  -9   0 15.3616 18.8113   7
  -6   9   0 47.6507 17.6154   5
   6   9   0 47.0925 22.0647   9
   6  -9   0 9.97307 28.8368   4
   6  -9   0 15.6611 28.6723  10
  -6   9   0 33.8529 21.5473   9
   6   9   0 17.2419 24.8505   7
   6   9   0 19.3270 26.1188   3
   7  -9   0 114.948 29.0809  10
   7   9   0 118.691 27.7094   1
  -7  -9   0 112.750 31.4069   2
  -7   9   0 133.354 23.2303   9
   7  -9   0 109.355 30.6700   4
  -7   9   0 86.6654 19.4319  11
  -7   9   0 123.882 28.2204   1
   7   9   0 119.087 26.8572   3
   7   9   0 137.468 31.2817   2
  -7   9   0 174.604 30.0822   6
   7  -9   0 103.080 28.1340   1
   7  -9   0 109.515 31.5434   2
  -7  -9   0 113.103 24.5593   9
  -7  -9   0 132.868 31.0155   4
   7   9   0 173.726 22.9123  12
  -7   9   0 89.8866 41.6877  12
  -7  -9   0 106.114 11.7862   6
   7  -9   0 101.317 27.8110   3
   7   9   0 154.700 31.3698   4
  -7  -9   0 131.396 13.7024  13
  -7   9   0 100.629 31.2926   2
   7   9   0 98.4901 26.2738   7
   7  -9   0 117.870 19.8208   7
  -7  -9   0 136.312 26.0403   7
  -7  -9   0 135.229 13.3406  10
  -7   9   0 114.503 30.9282   4
  -7  -9   0 111.089 27.4565   1
  -7   9   0 106.396 27.1307   3
   7  -9   0 116.494 37.8246  12
  -7   9   0 128.333 18.3794   7
   7  -9   0 118.572 22.5713   9
   7   9   0 143.730 25.5775   9
  -7   9   0 154.732 17.6306   5
  -7  -9   0 120.778 27.8289   3
   7  -9   0 120.944 39.1050   8
  -8   9   0 273.793 33.0095   2
   8  -9   0 285.422 34.2220   2
   8   9   0 279.656 33.3205   4
  -8   9   0 260.303 34.0705   4
   8  -9   0 279.334 30.6118   3
   8  -9   0 329.307 25.5492   9
  -8  -9   0 265.557 31.7205   3
  -8  -9   0 356.099 14.7899  10
  -8   9   0 305.555 19.6190  11
  -8  -9   0 282.395 34.0179   2
  -8   9   0 359.207 20.3795   7
   8  -9   0 291.773 32.2259   4
  -8   9   0 278.089 30.7255   1
   8  -9   0 333.516 21.9074   7
   8   9   0 385.900 29.6414   9
  -8   9   0 219.039 44.4390  12
  -8   9   0 288.888 18.3208   5
  -8  -9   0 276.759 32.8145   4
   8  -9   0 315.136 33.7014  10
  -8   9   0 366.006 26.3032   9
  -8  -9   0 385.500 27.0777   9
  -8  -9   0 344.817 16.2819  13
  -8  -9   0 259.680 31.2545   1
  -8  -9   0 320.481 12.7753   6
   8  -9   0 292.362 30.6700   1
  -8   9   0 244.366 29.4306   3
   8  -9   0 318.122 42.0098   8
   8   9   0 264.454 33.8477   2
   8   9   0 248.353 28.9069   3
   8   9   0 310.025 24.9690  12
   8   9   0 361.971 30.5655   7
  -8   9   0 516.459 34.5230   6
  -8  -9   0 359.076 30.5450   7
   8   9   0 262.645 30.0916   1
   8   9   0 372.554 14.2575  13
  -9  -9   0 386.517 35.1637   2
   9   9   0 413.873 26.0315  12
  -9  -9   0 392.102 29.4125   9
   9   9   0 428.737 15.4394  13
   9   9   0 416.884 30.6315   7
   9   9   0 433.328 31.7923   3
   9  -9   0 421.536 26.8889   9
  -9   9   0 397.922 34.9318   4
  -9  -9   0 421.169 33.2314   4
  -9  -9   0 430.145 29.2910  11
   9   9   0 382.192 35.3002   2
   9  -9   0 397.329 33.9137   4
   9   9   0 410.073 31.8050   1
   9  -9   0 396.057 43.1703   8
  -9  -9   0 423.672 14.8965  10
  -9   9   0 392.780 48.4471  12
  -9  -9   0 397.755 17.5308  13
   9   9   0 397.520 34.8107   4
  -9   9   0 431.038 18.3303   5
  -9   9   0 392.300 27.4436   9
  -9  -9   0 437.140 30.8887   7
  -9   9   0 580.436 36.5346   6
  -9   9   0 421.096 31.1326   3
   9  -9   0 421.247 22.3094   7
  -9   9   0 440.309 32.4761   1
   9  -9   0 384.894 32.1714   3
   9  -9   0 385.697 31.5692   1
  -9   9   0 409.302 20.9019   7
   9  -9   0 395.224 35.7653   2
  -9   9   0 384.413 34.6017   2
  -9  -9   0 411.920 31.7268   1
   9  -9   0 453.886 35.8333  10
   9   9   0 397.341 29.0785   9
  -9   9   0 468.602 19.3300  11
  -9  -9   0 398.889 31.8460   3
 -10  -9   0 378.088 17.9401  13
  10   9   0 334.005 34.0782   4
  10  -9   0 427.911 26.7721   9
  10   9   0 388.912 32.0719   7
 -10  -9   0 339.998 32.1494   3
 -10  -9   0 524.920 31.4117   9
 -10  -9   0 345.802 35.6705   2
  10  -9   0 340.788 32.5209   1
  10   9   0 516.448 32.3350   9
  10  -9   0 346.841 34.9604   4
 -10   9   0 406.165 20.6576   7
  10   9   0 435.052 15.6672  13
  10  -9   0 373.306 32.4535   3
 -10  -9   0 340.929 33.5129   4
  10   9   0 351.411 31.8812   3
  10   9   0 356.827 34.4974   2
 -10  -9   0 445.437 14.4506  10
 -10   9   0 347.592 17.7569   5
  10  -9   0 384.071 45.1097   8
  10   9   0 424.144 26.9038  12
  10  -9   0 410.689 21.9802   7
 -10   9   0 347.733 36.1263   2
 -10   9   0 361.028 18.5018  11
 -10   9   0 307.392 34.6240   4
  10  -9   0 392.089 36.3606   2
 -10  -9   0 337.464 31.6515   1
  10   9   0 346.978 33.0738   1
 -10   9   0 340.798 30.4792   3
 -10   9   0 339.119 31.0595   1
 -10  -9   0 424.565 30.0243  11
 -10   9   0 391.955 28.0799   9
 -10   9   0 335.943 50.8712  12
 -11  -9   0 1263.99 46.7540   1
  11   9   0 1243.60 51.5129   4
  11   9   0 1271.16 46.1184   3
  11  -9   0 1229.81 36.3811   7
  11  -9   0 1275.29 42.5230   9
 -11   9   0 1268.38 46.4097   1
 -11   9   0 1330.21 35.9610   7
 -11   9   0 1268.88 55.8379   8
 -11  -9   0 1281.04 45.4574  11
  11  -9   0 1248.10 51.6956   2
 -11   9   0 1379.41 33.8927  11
  11  -9   0 1231.75 57.7059   8
 -11  -9   0 1371.34 31.1192  10
 -11  -9   0 1309.88 50.3978   2
 -11  -9   0 1257.62 47.7971   3
  11  -9   0 1220.20 46.2433   1
 -11   9   0 1292.32 45.6670   3
  11  -9   0 1291.21 47.1196   6
 -11   9   0 1275.61 33.9360   5
  11   9   0 1296.37 45.6123   7
 -11  -9   0 1310.26 34.0221  13
 -11  -9   0 1323.58 48.7762   4
 -11   9   0 1252.87 50.3646   2
 -11   9   0 1332.30 66.9186  12
  11  -9   0 1237.91 46.8537   3
 -11   9   0 1335.94 43.3996   9
  11   9   0 1318.28 32.3811  13
 -11   9   0 1202.03 50.6491   4
  11  -9   0 1180.06 49.0990   4
  11   9   0 1321.72 41.5249  12
  11   9   0 1210.54 50.3482   2
  11   9   0 1379.71 46.5606   9
  11   9   0 1255.20 47.0670   1
 -12   9   0 14.0489 13.4485   5
  12   9   0 6.91181 12.3809  13
  12   9   0 5.76156 31.5021   4
 -12   9   0-11.2769 15.7051   7
  12  -9   0-6.91511 28.5446   1
  12  -9   0-9.83691 28.1454   4
 -12   9   0-15.2004 32.6823   4
  12   9   0-2.35122 25.6708   1
  12  -9   0 23.0279 40.8904   8
  12  -9   0 1.65247 16.0051   7
 -12   9   0 9.69357 50.2833  12
 -12  -9   0 7.82763 29.0700   3
 -12   9   0 6.80142 28.0045   1
 -12   9   0 2.40382 27.8088   3
 -12   9   0-9.59120 32.9214   2
  12  -9   0 9.86099 24.3989   9
 -12  -9   0-27.5202 15.3783  13
  12   9   0 7.05965 31.0334   2
  12   9   0 12.6657 28.8677   9
 -12  -9   0 0.87125 30.1457   4
 -12   9   0-15.6085 24.7818   9
 -12  -9   0 14.0403 26.9578  11
  12  -9   0 40.6791 28.0972   6
  12   9   0 15.1196 25.8728   3
  12   9   0 13.4967 23.4951  12
 -12  -9   0 9.77763 10.6857  10
 -12  -9   0-11.1553 29.0727   1
 -12  -9   0-4.35845 33.0946   2
 -12   9   0 16.4309 13.4406  11
 -12   9   0 27.5498 39.0479   8
  12  -9   0 5.32170 30.9850   2
  12  -9   0 13.3653 27.2131   3
 -13  -9   0 2633.56 61.2037  10
  13   9   0 2715.37 61.8362  13
  13   9   0 2752.20 79.1228   4
  13  -9   0 2746.56 70.3421   9
  13   9   0 2742.67 74.0924   3
  13  -9   0 2611.66 74.0015   1
 -13   9   0 2825.15 73.8896   3
  13   9   0 2852.05 75.2888   9
  13  -9   0 2824.92 76.9731   4
  13   9   0 2751.29 77.4252   2
 -13   9   0 2537.65 63.0803   5
  13   9   0 2720.88 74.4420   1
 -13   9   0 2770.86 78.7336   2
 -13  -9   0 2807.17 63.2047  13
 -13   9   0 2766.78 95.4316  12
 -13  -9   0 2716.58 74.3730  11
 -13  -9   0 2894.90 76.4273   4
  13  -9   0 2599.27 75.1944   3
 -13   9   0 2887.23 75.3664   1
 -13   9   0 2748.20 80.1129   4
 -13   9   0 2818.89 83.8311   8
 -13   9   0 2916.67 63.2073   7
  13  -9   0 2800.12 78.6852   2
 -13  -9   0 2786.82 77.8702   2
  13  -9   0 2969.67 86.3158   8
  13  -9   0 2746.43 75.8466   6
  13  -9   0 2611.83 63.9405   7
 -13  -9   0 2738.19 75.7536   3
 -13   9   0 2658.59 62.2058  11
  13   9   0 2876.23 70.3240  12
 -13  -9   0 2854.84 74.7658   1
  14   9   0 673.441 39.0484   1
 -14  -9   0 681.445 39.3350   1
  14  -9   0 642.951 42.0417   2
  14  -9   0 876.077 41.6069   6
 -14   9   0 567.298 43.0111   4
  14   9   0 688.498 37.6450   3
  14   9   0 738.153 39.6074  12
  14  -9   0 856.025 34.2238   9
 -14   9   0 671.437 64.6073  12
 -14  -9   0 641.380 41.0384   2
 -14  -9   0 875.686 42.8505   7
 -14  -9   0 630.996 38.1738   4
 -14  -9   0 619.716 39.5995   3
 -14   9   0 807.037 51.5583   8
  14   9   0 805.301 35.5423  12
 -14  -9   0 683.219 24.6154  13
 -14   9   0 765.707 23.1271  11
 -14   9   0 667.966 37.7971   3
  14  -9   0 741.825 39.0482   1
  14   9   0 787.579 23.8839  10
  14   9   0 854.620 41.3762   9
  14  -9   0 708.840 24.6599   7
 -14   9   0 616.177 24.5830   5
  14  -9   0 643.498 38.3475   4
 -14   9   0 669.587 43.3107   2
  14  -9   0 628.837 38.8629   3
 -14   9   0 800.707 23.9992   7
  14   9   0 775.437 24.1343  13
  14   9   0 685.518 40.3748   2
 -14   9   0 702.806 39.5209   1
 -14  -9   0 722.731 23.0418  10
  14   9   0 609.793 39.8750   4
 -15   9   0 992.072 46.5753   2
 -15  -9   0 1033.76 43.3239   3
 -15  -9   0 925.674 46.4145   7
 -15   9   0 994.263 55.5244   8
 -15   9   0 967.339 27.4668   7
  15  -9   0 951.282 43.6188   3
  15  -9   0 1019.27 45.9394   6
 -15  -9   0 1029.02 43.2625   4
 -15  -9   0 974.148 45.2593   2
  15  -9   0 957.500 42.2522   1
 -15   9   0 797.689 30.3245   5
  15   9   0 961.982 44.6610   4
 -15  -9   0 995.068 29.4664  13
  15  -9   0 946.406 43.2714   4
 -15   9   0 1022.48 70.9232  12
  15   9   0 1031.12 44.6628   2
 -15   9   0 969.931 47.8122   4
 -15   9   0 1002.77 41.6025   3
 -15   9   0 965.371 27.5570  11
  15   9   0 970.818 41.3263   3
 -15  -9   0 1061.99 43.3577   1
  15  -9   0 881.714 45.3924   2
 -15  -9   0 1012.72 28.3497  10
  15   9   0 987.599 28.4568  10
  15  -9   0 977.276 38.3759   9
 -15  -9   0 991.911 46.2031  11
  15   9   0 973.383 42.2447   1
  15   9   0 993.724 28.9478  13
  15   9   0 957.027 43.7020  12
  15  -9   0 957.486 27.5323   7
  15  -9   0 1048.81 47.8401  13
  15   9   0 1003.50 43.8480   9
 -15   9   0 987.028 42.8875   1
  16  -9   0-4.27328 12.6421   7
  16  -9   0 53.0325 36.3494   6
 -16   9   0-10.4154 33.1126   4
 -16   9   0 13.6375 33.2456   2
  16  -9   0 16.0682 27.9395   3
  16  -9   0 18.3974 27.8365   1
 -16  -9   0 25.0989 16.8960  10
 -16  -9   0-9.47046 33.7525   2
 -16  -9   0-14.5489 35.2718   7
  16  -9   0-25.7730 33.4696   2
  16   9   0 9.03514 32.3112   4
  16   9   0-21.2723 17.7336  13
  16   9   0 8.16885 28.0828   1
  16   9   0 3.36508 16.8244  10
  16  -9   0 17.0924 29.8834   4
  16   9   0-10.0384 35.0345  12
  16  -9   0 32.9217 26.0656   9
  16   9   0-14.8501 34.7904   9
 -16   9   0 3.61151 28.5955   3
 -16  -9   0 6.54958 30.9746   4
 -16   9   0-10.4923 45.3626   8
 -16  -9   0 36.7995 17.4092  13
  16   9   0-14.7082 33.5730   2
 -16  -9   0-8.02274 33.7356  11
 -16   9   0 13.4878 14.2366  11
 -16   9   0-7.55887 29.9476   1
  16  -9   0 30.8651 35.4801  13
  16   9   0-0.18162 27.3778   3
 -16  -9   0 35.4142 28.9178   1
 -16  -9   0 13.5520 29.4329   3
 -16   9   0 15.2075 59.5651  12
 -17   9   0 1039.34 78.6029  12
 -17  -9   0 1089.17 44.5324   4
  17   9   0 1064.71 42.1415   3
  17  -9   0 975.087 45.2122   4
 -17  -9   0 1003.51 31.1512  13
 -17   9   0 1004.99 48.9275   4
  17   9   0 687.526 84.0685   5
  17  -9   0 992.654 24.9056   7
 -17   9   0 1044.82 42.4209   3
  17   9   0 1072.13 47.9294   9
  17   9   0 936.632 31.6285  13
 -17  -9   0 1148.93 44.6779   1
  17   9   0 1064.06 46.8950   4
  17   9   0 1097.27 43.7199   1
 -17  -9   0 940.071 47.5893  11
 -17  -9   0 1103.09 47.7785   2
 -17  -9   0 921.501 31.6694  10
  17  -9   0 1080.27 40.2101   9
 -17  -9   0 1134.29 45.7105   3
  17   9   0 938.176 47.2905  12
  17  -9   0 1002.90 43.4118   1
  17  -9   0 997.526 50.2237  13
  17  -9   0 1144.58 51.8451   6
  17  -9   0 1088.74 47.5075   2
  17   9   0 1008.08 30.5303  10
 -17   9   0 1131.88 48.5304   2
  17  -9   0 1026.28 44.7286   3
 -17   9   0 1057.97 43.6828   1
 -17  -9   0 1048.09 48.2580   7
 -17   9   0 973.352 28.7934  11
 -17   9   0 1025.82 59.1644   8
  17   9   0 1051.65 46.7080   2
 -18   9   0 78.4113 47.6574   8
 -18  -9   0 69.9050 34.8998   2
  18   9   0 56.9479 37.9999   9
  18  -9   0 68.4211 34.2623   2
  18  -9   0 152.540 42.1168   6
 -18  -9   0 57.4707 31.8044   1
 -18   9   0 48.0681 36.1543   2
 -18  -9   0 33.9389 39.3158   7
  18   9   0-64.7287 81.2207   5
 -18  -9   0 89.4984 32.8419   4
  18  -9   0 46.9916 31.1322   1
  18  -9   0 35.3204 31.7690   4
  18   9   0 34.7059 33.7434   2
  18  -9   0 105.905 39.8225  13
  18   9   0 125.249 20.5463  13
 -18  -9   0 119.270 20.0961  13
  18  -9   0 32.2983 12.6251   5
  18   9   0 98.7257 19.6641  10
  18   9   0 39.2817 39.9504  12
 -18   9   0 127.418 68.5768  12
 -18   9   0 53.7505 29.8826   3
 -18   9   0 59.8884 35.3571   4
 -18  -9   0 43.1789 22.1047  10
  18   9   0 77.7723 29.7753   1
  18   9   0 40.4355 28.2291   3
 -18   9   0 70.4686 16.6221  11
 -18  -9   0 33.2528 32.4659   3
  18   9   0 56.8463 34.1260   4
 -18  -9   0 77.9330 37.8807  11
 -18   9   0 28.1991 30.4467   1
  18  -9   0 38.5948 31.8351   3
 -19  -9   0 48.4556 31.4853   1
 -19   9   0 49.6932 31.2496   1
  19   9   0 55.9933 20.3535  10
 -19   9   0 20.9781 17.0780  11
  19   9   0 47.2642 29.5027   1
  19  -9   0 33.5495 30.4638   1
  19   9   0 84.7913 21.7684  13
 -19  -9   0 52.5356 40.5032  11
 -19   9   0 42.1543 70.9252  12
 -19  -9   0 52.2867 32.3742   3
 -19  -9   0 57.2409 34.3787   2
  19   9   0 46.4423 34.2414   2
 -19   9   0 23.7257 29.4034   3
  19  -9   0 90.4874 42.3962   6
  19   9   0-55.2511 79.0629   5
 -19  -9   0 16.9462 24.1170  10
  19  -9   0 61.0876 34.7664   2
  19   9   0 33.9119 38.5215   9
  19   9   0 37.4286 28.2206   3
  19   9   0-9.26908 41.5512  12
  19   9   0 38.4184 34.4145   4
  19  -9   0 39.5763 31.5389   4
 -19  -9   0 65.4277 31.2769   4
 -19   9   0 37.3954 35.8269   2
  19  -9   0 108.967 43.4972  13
 -19   9   0 66.9474 49.1372   8
  19  -9   0 47.1714 31.2526   3
 -19  -9   0 7.79514 38.5251   7
 -19   9   0 52.2271 36.6346   4
  20   9   0-11.3488 33.6728   4
  20  -9   0-24.9082 31.2075   3
 -20   9   0 2.67285 30.0313   1
  20  -9   0-5.68113 30.8668   1
 -20  -9   0 27.8222 31.2221   4
 -20   9   0 1.89453 28.8458   3
  20  -9   0 26.9815 13.3113   5
  20   9   0-8.69798 29.5868   1
  20   9   0 8.75311 21.5177  10
 -20   9   0-19.4895 35.9748   4
 -20   9   0 17.8063 35.4470   2
  20   9   0 18.6222 23.1276  13
 -20  -9   0 2.68381 33.9127   2
  20   9   0-99.8132 86.4017   5
 -20  -9   0-20.0144 38.9962   7
  20  -9   0 58.0853 43.0996   6
 -20  -9   0 12.5596 31.0332   1
  20  -9   0-13.5215 34.4149   2
 -20   9   0 8.05996 17.9813  11
 -20  -9   0-19.2906 32.1584   3
 -20   9   0-27.0509 75.7063  12
  20   9   0-38.2306 44.4922  12
  20   9   0 6.56319 32.4754   2
 -20  -9   0-36.5499 27.4706  10
  20  -9   0 53.0906 46.0953  13
  20  -9   0-9.74063 31.3534   4
  20   9   0-22.7976 39.4086   9
  20   9   0 16.0109 28.6144   3
 -20   9   0 54.1610 49.7174   8
 -21  -9   0 68.4387 28.8547  10
 -21   9   0 149.534 30.2019   3
 -21   9   0 136.983 37.3744   4
  21   9   0 140.509 31.6786   4
 -21  -9   0 136.089 33.1121   1
 -21   9   0 134.851 52.1408   8
  21   9   0 151.360 28.7188   3
 -21   9   0 159.139 32.2553   1
  21   9   0-40.9640 91.8329   5
 -21  -9   0 140.604 33.0183   3
  21   9   0 122.257 25.2830  13
  21   9   0 142.847 35.3775   2
  21  -9   0 161.184 14.7263   5
  21  -9   0 166.939 45.4326   6
  21   9   0 144.715 30.4335   1
  21   9   0 136.232 42.4364   9
 -21   9   0 114.036 79.4606  12
 -21  -9   0 102.985 43.2696   7
  21  -9   0 141.043 31.5066   1
  21  -9   0 109.237 31.6446   3
 -21   9   0 142.401 37.4562   2
  21   9   0 107.454 44.6618  12
 -21   9   0 128.481 19.3656  11
  21   9   0 114.193 34.7954   4
  21  -9   0 134.981 46.6861  13
  21  -9   0 141.243 35.6934   2
 -21  -9   0 134.696 35.5726   2
  22   9   0 122.670 34.7612   4
  22   9   0 131.049 34.6949   2
  22   9   0 148.173 44.2129   9
  22   9   0-34.2151 92.0030   5
 -22  -9   0 152.289 36.0975   2
  22   9   0 138.499 27.6319  13
 -22   9   0 131.664 30.6966   3
 -22  -9   0 27.9542 32.1871  10
  22  -9   0 204.124 48.0099   6
 -22   9   0 149.669 37.5013   2
 -22   9   0 166.287 56.2119   8
  22  -9   0 113.452 50.4441  13
  22  -9   0 145.190 32.6253   1
 -22  -9   0 118.640 32.5394   1
 -22  -9   0 104.474 32.9633   3
  22  -9   0 98.6068 31.7493   3
 -22   9   0 145.553 20.8016  11
 -22  -9   0 161.940 42.4023   7
 -22   9   0 105.979 83.3678  12
 -22   9   0 118.939 32.2024   4
  22  -9   0 124.800 35.9507   2
  22   9   0 129.286 31.2281   1
 -22   9   0 165.914 32.4502   1
 -22   9   0 107.252 37.3693   4
 -23  -9   0 222.665 34.6580   1
 -23  -9   0 230.426 36.5733   2
  23  -9   0 186.917 52.6975  13
  23   9   0 179.733 46.7093   9
 -23  -9   0 107.087 33.9944  10
 -23   9   0 230.862 30.9763   3
  23  -9   0 211.381 36.3938   2
  23  -9   0 224.347 50.5626   6
  23  -9   0 212.139 32.9251   3
  23   9   0 211.239 35.4616   2
 -23   9   0 206.045 22.2989  11
 -23   9   0 242.054 32.8888   4
 -23  -9   0 201.658 34.5943   3
 -23   9   0 236.364 37.3107   2
 -23   9   0 244.401 32.6872   1
  23   9   0 26.2506 94.4435   5
 -23  -9   0 203.787 46.6059   7
  23  -9   0 195.187 32.3368   1
 -23   9   0 291.505 59.4306   8
 -23   9   0 217.488 87.7274  12
  23   9   0 217.799 30.7857   1
  23   9   0 233.119 36.4893   4
 -23   9   0 196.604 38.3792   4
 -24  -9   0 129.379 45.0817   7
 -24   9   0 87.6498 22.8158  11
 -24   9   0 72.4920 31.4158   1
 -24  -9   0 51.6151 34.2955   2
  24  -9   0 76.0320 31.7969   3
 -24   9   0 19.2463 62.0486   8
  24   9   0 73.9433 47.4423   9
 -24  -9   0 66.4628 32.6863   1
  24  -9   0 102.864 53.5947  13
  24  -9   0 70.7284 34.6794   2
 -24  -9   0 77.3746 32.6140   3
  24   9   0 71.5629 30.1975   1
 -24   9   0 47.6508 35.9018   2
  24  -9   0 168.147 52.0017   6
  24   9   0 61.6879 35.2397   4
 -24   9   0 102.756 31.9291   4
 -24  -9   0 96.1793 32.9349   3
 -25  -9   0 482.824 39.2375   2
  25   9   0 530.745 36.1679  13
 -25   9   0 549.269 35.9015   1
 -25  -9   0 548.038 37.9909   3
 -25   9   0 457.916 63.8597   8
 -25  -9   0 545.125 56.9978  11
  25  -9   0 547.766 60.0744  13
 -25   9   0 489.082 41.0729   2
 -25   9   0 474.197 27.7319  11
 -25  -9   0 558.803 37.9166   3
  25   9   0 537.324 54.4503   9
  25   9   0 366.117 101.997   5
 -25   9   0 569.194 37.0354   4
 -25   9   0 475.252 41.4375   4
 -25  -9   0 534.824 53.0127   7
 -25  -9   0 545.953 37.5820   1
 -26   9   0 6.87662 30.2354   1
 -26  -9   0 32.9045 33.4305   2
 -26   9   0 3.72905 31.7239   4
 -26   9   0-29.2838 64.7415   8
 -26   9   0 20.7095 35.3087   2
  26   9   0-55.8235 101.703   5
  26  -9   0 65.8057 54.2087   6
  26  -9   0 91.3430 61.3015  13
  26   9   0 37.8648 50.2969   9
 -26  -9   0 85.5246 54.9718  11
 -26  -9   0 26.4097 32.1775   1
 -26  -9   0 38.2707 49.6507   7
 -26  -9   0 36.1675 32.4747   3
 -26   9   0 12.2851 36.2039   4
 -26  -9   0 6.58484 31.4944   3
 -26   9   0 13.9307 24.5069  11
 -27   9   0 1074.50 41.8929   1
  27   9   0 893.890 115.749   5
 -27  -9   0 1093.73 66.3581  11
  27   9   0 1080.89 63.1728   9
 -27   9   0 974.529 36.9010  11
  27  -9   0 1218.29 69.2511   6
 -27   9   0 992.643 46.1935   2
  27  -9   0 1028.20 73.0550  13
 -28   9   0 101.365 65.5559   8
  28  -9   0 132.839 67.8144  13
 -28   9   0 98.9216 33.9519   4
 -28   9   0 116.071 27.2074  11
 -28  -9   0 122.426 51.2582   7
  28  -9   0 163.374 61.4679   6
 -28  -9   0 248.360 59.1131  11
  28   9   0 22.5007 104.244   5
 -28  -9   0 117.810 31.2755   1
  28   9   0 196.056 56.3417   9
 -28   9   0 121.029 33.4977   2
 -28   9   0 87.7400 29.1156   1
 -29   9   0 65.9214 68.7944   8
 -29   9   0 67.9133 28.3750  11
  29   9   0 40.8290 109.665   5
 -29  -9   0 205.776 60.9272  11
 -29   9   0 45.5336 111.183  12
  29  -9   0 99.3723 69.8269  13
 -29  -9   0 100.523 52.9111   7
  29  -9   0 63.6260 60.9478   6
  30  -9   0 210.111 74.0878  13
 -30   9   0 123.702 68.5186   8
 -30   9   0 156.734 29.9039  11
  30   9   0 209.360 61.9164   9
 -30  -9   0 120.473 54.1484   7
  30  -9   0 156.699 67.0106   6
  30   9   0 61.7267 107.064   5
  31  -9   0-61.7200 73.9095  13
 -31   9   0 64.3569 72.6956   8
 -31   9   0-113.692 119.618  12
 -31  -9   0 20.8673 53.6755   7
  31   9   0-28.8450 110.221   5
  31   9   0 13.4080 59.9483   9
  32   9   0 36.5984 63.8915   9
  32   9   0 128.506 114.666   5
  32  -9   0-16.2619 75.9649  13
  32  -9   0-70.0270 69.2871   6
 -32   9   0-31.8762 124.551  12
 -32   9   0 11.3040 70.7526   8
  33  -9   0 63.7753 73.3254   6
  33  -9   0 113.311 79.3479  13
 -33   9   0 207.050 76.2884   8
  33   9   0 179.149 114.769   5
 -33   9   0 34.2069 120.717  12
 -33  -9   0 137.530 56.2025   7
  34   9   0 15.3064 115.243   5
 -34   9   0-26.0837 126.462  12
 -34  -9   0 52.3652 57.0173   7
  34   9   0 41.9555 65.9200   9
 -34   9   0 154.312 77.7190   8
 -35   9   0 218.359 79.7710   8
  35   9   0 137.960 112.071   5
 -35   9   0-76.3742 136.200  12
  35  -9   0-47.9119 76.4864   6
  35   9   0 38.2986 70.9916   9
   0 -10   0 11.5111 15.4765  13
   0 -10   0 0.24362 26.5517   3
   0 -10   0 5.66640 19.1024   6
   0 -10   0 1.72523 24.8407  10
   0  10   0 20.9149 23.1070   7
   0 -10   0 10.6464 26.3554  12
   0  10   0 10.5853 37.3066   8
   0  10   0-11.0710 30.2816   4
   0  10   0 39.7920 25.4419   6
   0  10   0 1.80102 31.7011   2
   0  10   0 25.3526 30.8299  12
   0  10   0 21.1436 27.1312   3
   0 -10   0-0.21802 28.4978   1
   0 -10   0-2.70244 32.8358   2
   0  10   0 8.87446 27.9958   1
   0 -10   0 13.4470 23.3546   7
   0 -10   0 6.66967 29.5282   4
   0 -10   0 7.96150 21.9329   9
   0  10   0-3.97666 18.7113  11
  -1  10   0 65.0132 19.5099  11
   1 -10   0 34.1193 27.6592   3
  -1 -10   0 48.1686 30.2772   4
   1  10   0 41.0502 27.6485   3
   1  10   0 47.9430 28.3370   1
  -1 -10   0 48.2566 27.3164  12
   1 -10   0 47.4865 19.9369   6
  -1  10   0 43.2403 29.7174   1
   1 -10   0 66.8326 23.1849   9
  -1  10   0 40.1783 33.8760   2
   1  10   0 70.9563 28.4992  12
  -1 -10   0 53.4611 23.9657   7
  -1 -10   0 80.4387 15.5349  13
  -1 -10   0 48.9537 26.6634   3
  -1  10   0 57.8376 38.1201   8
  -1  10   0 46.9328 30.5867  12
  -1  10   0 42.0568 27.4848   3
  -1  10   0 73.6051 23.8366   7
  -1  10   0 17.9036 31.8302   4
   1  10   0 32.6115 31.0827   4
  -1  10   0 121.225 24.6624   6
   1 -10   0 27.3140 24.4428  10
   1  10   0 144.390 25.3650   6
   1 -10   0 19.0202 30.2116   4
   1  10   0 57.9647 19.8664  11
   1 -10   0 29.2267 29.2506   1
  -1 -10   0 39.0133 28.1445   1
  -1 -10   0 51.8840 32.0637   2
   1  10   0 30.5631 37.0907   8
  -1 -10   0-2.59923 23.9357  10
   1 -10   0 88.2305 29.1344  12
  -1 -10   0 53.2236 18.6418   6
   1 -10   0 84.8231 17.6123  13
   1 -10   0 86.8901 23.5501   7
   1  10   0 46.0105 32.8873   2
  -1 -10   0 43.7107 24.1063   9
   1 -10   0 44.5725 31.5359   2
   2 -10   0 413.609 31.4742  10
   2  10   0 450.680 34.6726   3
  -2 -10   0 428.076 27.5690   9
   2  10   0 430.521 25.3104  11
   2  10   0 475.357 35.6217   1
   2 -10   0 435.958 36.4421   4
   2  10   0 520.062 39.2038   2
  -2  10   0 470.587 38.5489   4
  -2 -10   0 436.053 29.7225   7
  -2  10   0 445.020 21.9092  11
  -2  10   0 468.506 43.4113   8
   2 -10   0 461.778 35.1648   3
  -2 -10   0 403.172 22.2345   6
  -2  10   0 415.311 33.7838   3
  -2  10   0 467.376 36.8336  12
  -2 -10   0 529.805 37.7320   4
  -2 -10   0 475.476 20.2276  13
   2 -10   0 487.034 35.1664  12
   2 -10   0 478.987 36.3792   1
   2 -10   0 442.069 28.5330   9
  -2  10   0 629.396 30.0149   6
  -2 -10   0 402.057 26.9813  10
   2 -10   0 471.314 38.5636   2
   2 -10   0 475.268 25.1456   6
   2 -10   0 436.263 27.4897   7
  -2 -10   0 507.708 36.0773   1
  -2 -10   0 448.044 30.2140  12
   2  10   0 487.946 43.6062   8
   2  10   0 514.757 39.6292   4
  -2  10   0 445.959 27.6400   7
  -2 -10   0 419.270 34.5469   3
  -2  10   0 450.968 39.5050   2
  -2  10   0 447.047 31.5691   5
  -2 -10   0 468.250 38.7479   2
  -2  10   0 439.461 34.6037   1
  -3 -10   0 14.0674 14.6479  13
   3 -10   0 33.7539 22.6902   7
   3  10   0 28.2308 32.0980   2
  -3  10   0 23.4174 38.0687   8
   3  10   0 12.3637 27.3159   3
  -3 -10   0 0.35554 21.6185  10
  -3 -10   0 20.2058 27.7280   3
   3 -10   0 26.1945 33.2311   2
  -3 -10   0 10.3334 24.1863   9
   3  10   0 13.2090 24.5825   9
   3  10   0-12.8364 28.6415  12
  -3  10   0 11.3942 30.0962   4
   3 -10   0 18.2664 31.5385   4
  -3  10   0-3.70148 24.4292   5
  -3  10   0 32.1242 17.5558  11
   3  10   0 13.7150 21.1230  11
   3  10   0 27.9171 41.4484   8
  -3 -10   0 43.1335 24.3312  12
   3  10   0 8.21297 27.8462   1
  -3  10   0 26.5641 29.5365   1
   3 -10   0 9.82039 28.3834   1
  -3 -10   0 40.8650 24.1621   7
  -3  10   0 62.7795 26.8801   6
   3 -10   0 13.9123 30.0220  12
  -3  10   0 26.5783 37.0389  12
   3 -10   0 50.7715 22.1372   6
   3 -10   0 18.6009 27.3541  10
   3  10   0 15.8569 30.5710   4
  -3  10   0 31.0085 22.6035   7
   3 -10   0 22.2747 22.3824   9
  -3 -10   0 29.2539 16.9472   6
   3 -10   0-1.21957 27.9342   3
  -3  10   0 29.4254 31.6188   2
   4 -10   0-12.0361 29.5737   1
   4 -10   0-1.71867 29.9405   4
  -4  10   0 4.56596 26.8420   6
  -4 -10   0-1.77229 26.2905   7
   4 -10   0-2.44645 29.5042   3
   4  10   0-15.0964 25.7456   9
   4  10   0-19.7112 29.6845   3
   4 -10   0 6.44977 22.7913   9
   4 -10   0 14.0429 27.2584  10
   4  10   0-9.78766 22.2124  11
   4  10   0-4.24383 31.7277   4
   4 -10   0 1.08117 34.1517  12
   4  10   0 0.92294 38.8821   8
  -4  10   0 0.70942 20.8251   7
  -4 -10   0-11.9429 16.9210   6
   4  10   0-8.46175 33.3378   2
   4  10   0-24.8630 30.3936   1
  -4 -10   0-19.6920 24.5683   9
  -4  10   0 13.5086 22.5261   5
   4 -10   0-1.95190 21.4386   7
  -4 -10   0 22.4052 23.3947  12
  -4 -10   0 7.75660 13.7636  13
  -4  10   0 4.92404 16.3943  11
  -4  10   0 19.8195 37.0140  12
   4 -10   0-21.4732 40.2326   8
   4  10   0-18.6652 26.7527  12
  -4  10   0 27.8629 38.3902   8
  -4  10   0-5.47536 23.4697   9
   4 -10   0-4.06087 31.7721   2
  -4 -10   0-22.6143 20.7734  10
   4 -10   0 21.1250 21.3996   6
  -5 -10   0-5.09628 26.1459   7
  -5 -10   0 6.54755 24.9300   9
   5 -10   0 108.007 25.0119   6
  -5  10   0 47.2787 21.8014   7
   5 -10   0 3.43438 31.2544   4
   5 -10   0 9.96602 21.7153   7
  -5  10   0 61.0474 31.2583   6
   5  10   0-18.5434 23.1904  11
  -5 -10   0-29.9854 15.8130   6
  -5  10   0-6.33940 39.3813  12
  -5  10   0 33.7996 23.7669   9
  -5 -10   0-40.9347 20.3090  10
   5  10   0-24.6360 31.1835   1
   5 -10   0-6.85514 30.9348   3
  -5 -10   0-14.7053 18.0089  10
   5 -10   0-10.5183 31.1663   1
   5 -10   0 10.5533 32.4093   2
  -5 -10   0 7.18591 14.3375  13
   5  10   0-7.66277 24.6255   9
   5  10   0-18.9798 25.4879  12
   5  10   0-10.6324 25.7918   7
   5  10   0-44.6154 32.3914   4
   5  10   0-11.7803 34.1194   2
   5  10   0-24.3276 29.8199   3
  -5 -10   0 24.4794 23.1758  12
   6 -10   0 6960.49 165.228   3
   6 -10   0 7103.10 157.971   9
   6 -10   0 6905.25 167.532  12
   6  10   0 7217.25 158.804  12
   6 -10   0 6900.80 167.343   2
  -6  10   0 6904.39 155.738   7
   6  10   0 7090.54 160.796   9
   6  10   0 7115.46 163.176   3
  -6  10   0 7175.98 152.605  11
   6 -10   0 6901.62 163.861   1
  -6 -10   0 6576.25 152.078   6
   6  10   0 6955.00 159.724   7
   6 -10   0 6719.14 156.788   7
  -6  10   0 6998.22 171.967  12
  -6 -10   0 7080.84 153.089  10
  -6  10   0 7560.64 156.958   5
  -6 -10   0 6778.51 161.272   7
   6 -10   0 6805.22 158.650   6
   6  10   0 7055.20 157.667  11
   6 -10   0 6604.03 161.357  10
   6  10   0 7011.52 164.168   1
  -6  10   0 7144.71 158.896   9
   6 -10   0 7100.56 166.035   4
   6  10   0 7262.57 168.943   4
  -6 -10   0 6679.50 158.703   9
   6  10   0 7000.95 166.787   2
  -6  10   0 7007.49 163.448   3
   6 -10   0 7047.00 170.379   8
  -6 -10   0 7461.43 166.755   4
  -6 -10   0 7029.88 151.867  13
  -7 -10   0-22.1920 30.7594   3
  -7  10   0 16.8271 28.5072   3
  -7 -10   0-0.54298 33.7870   2
   7 -10   0 10.5440 32.8847   4
   7 -10   0 12.9288 28.8884   1
  -7 -10   0 24.4485 28.9615   7
  -7  10   0 31.9089 34.2624   2
   7  10   0-5.43566 29.6303   3
  -7  10   0 60.0829 24.6819   9
   7  10   0 33.7396 28.5452   7
   7  10   0 40.3761 25.7401   9
   7 -10   0 12.4272 34.2359   2
  -7 -10   0 49.1178 13.9854  13
   7  10   0 51.6939 24.9954  12
  -7 -10   0 45.8431 25.0795   9
  -7 -10   0 30.6516 14.9951  10
  -7  10   0 30.3257 20.8008   7
  -7 -10   0-19.0772 32.6921   4
   7 -10   0 44.3105 24.1853   9
   7  10   0-4.68627 25.5678  11
   7 -10   0 22.0221 32.7885  10
   7  10   0 20.4383 33.0461   2
  -7  10   0 35.7980 32.3303   6
   7 -10   0 27.3225 21.2751   7
  -7 -10   0-14.3987 30.9300   1
   7 -10   0 2.82531 40.4032  12
   7  10   0-4.87037 30.5389   1
   7  10   0 5.08729 33.5590   4
  -7  10   0 2.58182 32.5741   4
  -7  10   0-2.11298 20.7268  11
   7 -10   0 24.8318 41.7967   8
  -7  10   0-5.94292 30.3527   1
  -7 -10   0 12.8369 13.0327   6
  -7  10   0 23.8049 19.2302   5
   7 -10   0-3.67473 30.1364   3
  -7  10   0-32.9383 42.5590  12
   8 -10   0 2066.03 56.9344   7
  -8 -10   0 2237.81 68.9215   4
  -8  10   0 2134.32 55.5721  11
  -8 -10   0 2216.16 70.8610   2
  -8 -10   0 2156.41 64.2527   7
  -8  10   0 2161.14 54.8665   5
  -8  10   0 2120.19 69.6084   2
  -8  10   0 2334.38 66.8417   1
   8  10   0 2194.36 65.4200   3
   8  10   0 2132.34 60.7177  11
  -8 -10   0 2185.03 51.1000  10
   8  10   0 2303.46 63.5594   9
  -8 -10   0 2141.93 50.1615   6
   8 -10   0 2138.85 73.8437  12
   8  10   0 2262.21 66.9798   1
  -8 -10   0 2211.57 67.5155   3
   8  10   0 2203.82 69.9632   4
  -8 -10   0 2246.87 51.8476  13
   8  10   0 2163.82 69.3365   2
  -8  10   0 2174.55 71.2242   4
   8 -10   0 2097.99 74.5175   8
   8  10   0 2259.89 59.4566  12
   8 -10   0 2108.20 66.4797   1
  -8  10   0 2162.31 78.8338  12
   8 -10   0 2210.17 70.4179   2
   8 -10   0 2108.00 67.3498   3
  -8  10   0 2340.00 65.5271   3
   8 -10   0 1976.40 65.8068  10
   8 -10   0 2153.15 67.6229   4
  -8  10   0 2186.07 60.3784   9
   8 -10   0 2179.28 59.4382   9
  -8  10   0 2240.92 55.6368   7
  -8 -10   0 2071.87 60.8154   9
   8  10   0 2312.86 62.9133   7
  -8 -10   0 2205.13 65.8665   1
   9 -10   0 273.981 35.8823  10
  -9  10   0 218.257 37.3135   4
  -9 -10   0 227.085 33.3888   1
   9 -10   0 264.031 23.0152   7
   9 -10   0 260.934 35.0843   4
   9  10   0 243.815 31.7801   3
   9 -10   0 274.620 28.4418   9
   9  10   0 303.621 31.3071   9
   9 -10   0 222.450 36.4846   2
   9 -10   0 253.589 46.2568  12
  -9 -10   0 260.018 16.9914  13
  -9 -10   0 325.998 14.2988  10
  -9  10   0 219.759 32.7498   3
   9  10   0 248.803 25.7892  12
  -9 -10   0 273.434 31.9056   7
  -9 -10   0 226.496 33.2837   3
   9  10   0 228.975 32.2502   1
  -9  10   0 235.633 49.7322  12
   9 -10   0 229.479 31.8440   1
  -9  10   0 213.950 33.5496   1
   9 -10   0 250.682 46.1686   8
  -9  10   0 231.518 37.3724   2
   9 -10   0 232.239 31.8765   3
   9  10   0 218.636 36.8118   4
  -9 -10   0 262.611 34.7165   4
   9  10   0 215.938 35.4292   2
  -9 -10   0 245.670 11.3258   6
  -9  10   0 274.443 21.9305   7
  -9  10   0 269.857 18.5851   5
  -9  10   0 336.118 28.8656   9
  -9 -10   0 242.085 37.0918   2
  -9  10   0 245.352 19.5474  11
  10 -10   0 1684.72 58.0032   1
 -10  10   0 1876.72 44.4996   5
 -10  10   0 1787.07 62.0749   2
 -10 -10   0 1832.50 59.9266   3
 -10  10   0 1874.48 58.8098   1
 -10 -10   0 1809.90 62.3008   2
 -10 -10   0 1852.43 59.9419   4
 -10  10   0 1807.76 56.6991   3
  10  10   0 1771.60 51.3687  12
  10  10   0 1769.85 57.9115   1
 -10  10   0 1718.02 63.1072   4
 -10 -10   0 1712.13 40.6614  10
 -10 -10   0 1744.47 43.3363  13
 -10 -10   0 1831.48 58.9230   1
  10 -10   0 1755.84 51.7477   9
  10 -10   0 1784.69 58.8669   3
  10  10   0 1723.51 62.6393   4
 -10  10   0 1779.01 46.6950   7
  10 -10   0 1815.39 61.7508   2
  10 -10   0 1684.71 47.8099   7
  10  10   0 1762.09 62.0640   2
  10 -10   0 1734.38 58.7136  10
 -10 -10   0 1798.62 58.2828   7
 -10  10   0 1728.22 73.5872  12
  10 -10   0 1776.00 59.7948   4
 -10  10   0 1812.91 53.0496   9
  10  10   0 1892.10 56.9792   9
  10 -10   0 1677.10 67.7579   8
 -10  10   0 1807.07 44.3533  11
  10  10   0 1752.48 56.7162   3
  10  10   0 1753.94 41.3601  13
  11 -10   0-12.1560 32.3738   4
  11 -10   0-20.5799 25.7709   9
  11  10   0 32.5302 30.6681   9
  11 -10   0-6.98992 18.7572   7
 -11 -10   0-7.84732 31.3031   1
 -11 -10   0 15.6104 30.7675   3
 -11 -10   0 3.95969 14.9510  13
 -11  10   0-15.1811 18.4733   7
  11  10   0 10.4992 11.9159  13
  11  10   0-0.28100 32.8710   4
 -11  10   0-3.93368 51.1721  12
 -11  10   0-3.65605 26.0344   9
  11  10   0-14.4952 30.3710   1
  11 -10   0-28.7758 30.0165   1
  11 -10   0-8.67286 35.8062   2
 -11  10   0-9.80547 29.8550   1
 -11 -10   0-11.0815 33.4990   2
  11  10   0-17.0076 35.8572   2
 -11 -10   0-16.9849 31.1698   4
 -11 -10   0-0.63317 10.0517  10
  11  10   0-23.5030 25.5557  12
 -11  10   0-4.47906 14.0034   5
 -11  10   0-15.3205 15.9214  11
  11  10   0-4.77304 29.3755   3
 -11  10   0-4.14376 42.1276   8
 -11  10   0-15.0262 28.9304   3
  11 -10   0-4.91388 30.0887   3
 -11  10   0-35.1390 35.4877   4
 -11  10   0 8.83041 35.2121   2
 -12  10   0 2857.18 83.0291   2
  12 -10   0 2851.76 80.3879   3
  12 -10   0 2929.48 79.4585   1
 -12 -10   0 2808.25 65.6017  13
 -12 -10   0 3095.39 81.9219   4
  12  10   0 2949.02 73.3785  12
  12 -10   0 2970.05 81.3741   4
  12  10   0 2805.86 85.0409   4
 -12 -10   0 3000.30 82.4416   3
 -12  10   0 2960.83 78.9150   1
  12  10   0 2859.67 79.1470   1
 -12 -10   0 3040.30 80.9145   1
  12 -10   0 2711.82 68.4481   7
  12  10   0 2890.84 77.8894   3
 -12  10   0 2907.52 65.6542  11
  12 -10   0 2861.07 79.1601   6
 -12 -10   0 2790.96 62.7963  10
 -12  10   0 2930.72 85.1628   4
 -12  10   0 2907.34 77.8864   3
 -12  10   0 2844.37 89.2705   8
 -12  10   0 2921.24 65.5703   5
 -12  10   0 2884.07 75.3978   9
 -12 -10   0 2757.21 77.8179  11
  12 -10   0 2851.01 84.2072   2
  12 -10   0 2918.24 73.7089   9
 -12  10   0 2760.12 98.0795  12
[truncated: 75,396,357 more chars]
